# Supplementary material for: Multi-omics analysis of the correlation between surface microbiome and metabolome in Saccharina latissima (Laminariales, Phaeophyceae)
Source: FEMS Microbiol Ecol. 2025 Feb 21;101(3):fiae160. doi: 10.1093/femsec/fiae160 (PMC11879540; doi:10.1093/femsec/fiae160)
Supplement: fiae160_Supplemental_Files [file fiae160_supplemental_files.zip]

Archive with 12 entries (12 files):
- Supp Fig. 1 (1).png
- Supp Fig. 2 Microbial diversity non assigned Family.png
- Supp Fig. 3 Microbial diversity at the Genus level.pdf
- Supp Fig. 4 Alpha diversity index.pdf
- Supp Fig. 5 Molecular network from FBMN without annotation.pdf
- Supp Fig. 6 MFA construction dimension.pdf
- Supp Fig. 7 Contribution of top 150 quantitative variables.pdf
- Supp Table 1 ASVs within the epimicrobiota of S. latissima.xlsx
- Supp Table 2 Putative annotation of mass features within the epimicrobiote of S. latissima.xlsx
- Supp Table 3 MS and MS2 features within the epimicrobiota of S. latissima.xlsx
- Supp Table 4 Clustered quantitative variables.xlsx
- Supplementary figures.docx
