# Supplementary material for: Multi-omics analysis of the correlation between surface microbiome and metabolome in Saccharina latissima (Laminariales, Phaeophyceae)
Source: FEMS Microbiol Ecol. 2025 Feb 21;101(3):fiae160. doi: 10.1093/femsec/fiae160 (PMC11879540; doi:10.1093/femsec/fiae160)
Supplement: fiae160_Supplemental_Files [file fiae160_supplemental_files.zip › Supp Table 1 ASVs within the epimicrobiota of S. latissima.xlsx]

## Sheet: (A) Bacterial divesity
ASV	SW1	SW2	SW3	SW4	Epimicrobiota.1	Epimicrobiota.2	Epimicrobiota.3	Epimicrobiota.4	Epimicrobiota.5	Epimicrobiota.6	Domain	Phylum	Class	Order	Family	Genus	Species
ASV1	0.0	2.0	0.0	0.0	9.0	9.0	0.0	0.0	2.0	0.0	Bacteria	Actinobacteriota	Actinobacteria	Corynebacteriales	Corynebacteriaceae	Lawsonella	uncultured bacterium
ASV2	442.0	163.0	522.0	93.0	0.0	0.0	0.0	0.0	0.0	0.0	Bacteria	Proteobacteria	Alphaproteobacteria	SAR11_clade	Clade_II	Clade_II
ASV3	6.0	14.0	0.0	0.0	0.0	3.0	0.0	0.0	0.0	0.0	Bacteria	Proteobacteria	Gammaproteobacteria	Cellvibrionales	Halieaceae	OM60(NOR5)_clade	uncultured gamma
ASV4	0.0	0.0	0.0	0.0	0.0	0.0	0.0	6.0	0.0	55.0	Bacteria	Proteobacteria	Alphaproteobacteria	Rhodobacterales	Rhodobacteraceae	Ruegeria	Ruegeria sp.
ASV5	0.0	0.0	7.0	0.0	0.0	0.0	0.0	0.0	0.0	0.0	Bacteria	Proteobacteria	Gammaproteobacteria	Vibrionales	Vibrionaceae	Enterovibrio	Enterovibrio sp.
ASV6	0.0	0.0	0.0	2.0	0.0	1.0	0.0	0.0	0.0	0.0	Bacteria	Desulfobacterota	Desulfobulbia	Desulfobulbales	Desulfocapsaceae	uncultured	uncultured bacterium
ASV7	0.0	0.0	0.0	4.0	0.0	3.0	0.0	9.0	0.0	0.0	Bacteria	Proteobacteria	Alphaproteobacteria	Rhizobiales	Rhizobiaceae	Pseudahrensia	uncultured bacterium
ASV8	0.0	0.0	0.0	0.0	15.0	0.0	0.0	0.0	0.0	0.0	Bacteria	Firmicutes	Clostridia	Oscillospirales	Ruminococcaceae	Subdoligranulum	uncultured bacterium
ASV9	0.0	13.0	2.0	0.0	0.0	0.0	1.0	7.0	0.0	0.0	Bacteria	Proteobacteria	Alphaproteobacteria	Sphingomonadales	Sphingomonadaceae	Erythrobacter	Erythrobacter sp.
ASV10	12.0	11.0	24.0	8.0	0.0	0.0	0.0	0.0	0.0	0.0	Bacteria	Proteobacteria	Gammaproteobacteria	Oceanospirillales	Litoricolaceae	Litoricola	Litoricola sp.
ASV11	146.0	44.0	131.0	20.0	0.0	0.0	0.0	1.0	0.0	0.0	Bacteria	Proteobacteria	Alphaproteobacteria	Puniceispirillales	SAR116_clade	SAR116_clade	uncultured bacterium
ASV12	0.0	0.0	0.0	0.0	0.0	0.0	0.0	0.0	0.0	3.0	Bacteria	Proteobacteria	Gammaproteobacteria	JTB23	JTB23	JTB23	uncultured gamma
ASV13	11.0	19.0	0.0	0.0	0.0	0.0	0.0	0.0	0.0	0.0	Bacteria	Proteobacteria	Gammaproteobacteria	Burkholderiales	Methylophilaceae	Methylotenera	uncultured bacterium
ASV14	0.0	0.0	0.0	2.0	0.0	0.0	0.0	0.0	0.0	0.0	Bacteria	Proteobacteria	Gammaproteobacteria	Cellvibrionales	Microbulbiferaceae	Microbulbifer	Microbulbifer sp.
ASV15	0.0	0.0	3.0	0.0	0.0	0.0	0.0	0.0	0.0	0.0	Bacteria	Proteobacteria	Alphaproteobacteria	Rhodospirillales	uncultured	uncultured	uncultured Sphingomonas
ASV16	0.0	0.0	11.0	18.0	0.0	0.0	0.0	0.0	0.0	0.0	Bacteria	Bacteroidota	Bacteroidia	Flavobacteriales	Flavobacteriaceae	Wenyingzhuangia	Flavobacteriaceae bacterium
ASV17	0.0	0.0	0.0	0.0	0.0	0.0	0.0	1.0	0.0	0.0	Bacteria	Proteobacteria	Alphaproteobacteria	Kiloniellales	Kiloniellaceae	Pelagibius	uncultured bacterium
ASV18	0.0	0.0	0.0	0.0	4.0	0.0	0.0	2.0	0.0	0.0	Bacteria	Proteobacteria	Gammaproteobacteria	Gammaproteobacteria_Incertae_Sedis	Unknown_Family	uncultured	uncultured bacterium
ASV19	0.0	0.0	2.0	0.0	0.0	2.0	0.0	0.0	0.0	0.0	Bacteria	Proteobacteria	Gammaproteobacteria	Cellvibrionales	Halieaceae	Halioglobus	uncultured gamma
ASV20	0.0	0.0	0.0	1.0	0.0	0.0	0.0	0.0	0.0	0.0	Bacteria	Proteobacteria	Alphaproteobacteria	Rhodobacterales	Rhodobacteraceae	Antarctobacter	Antarctobacter sp.
ASV21	0.0	0.0	0.0	0.0	0.0	3.0	0.0	0.0	0.0	0.0	Bacteria	Proteobacteria	Gammaproteobacteria	BD7-8	BD7-8	BD7-8	uncultured bacterium
ASV22	0.0	0.0	2.0	0.0	0.0	0.0	0.0	0.0	0.0	0.0	Bacteria	Bdellovibrionota	Bdellovibrionia	Bacteriovoracales	Bacteriovoracaceae	Peredibacter	uncultured bacterium
ASV23	41.0	52.0	65.0	291.0	722.0	131.0	196.0	362.0	191.0	237.0	Bacteria	Proteobacteria	Alphaproteobacteria	Rhodobacterales	Rhodobacteraceae	Sulfitobacter	Sulfitobacter sp.
ASV24	215.0	500.0	109.0	194.0	1544.0	61.0	5.0	1641.0	726.0	17.0	Bacteria	Proteobacteria	Gammaproteobacteria	Alteromonadales	Pseudoalteromonadaceae	Pseudoalteromonas	Pseudoalteromonas sp.
ASV25	0.0	0.0	0.0	4.0	0.0	0.0	2.0	0.0	0.0	0.0	Bacteria	Proteobacteria	Alphaproteobacteria	Caulobacterales	Hyphomonadaceae	Robiginitomaculum	uncultured Alphaproteobacteria
ASV26	1.0	8.0	20.0	15.0	0.0	0.0	0.0	0.0	0.0	0.0	Bacteria	Proteobacteria	Alphaproteobacteria	Paracaedibacterales	Paracaedibacteraceae	uncultured	uncultured bacterium
ASV27	3040.0	346.0	1722.0	158.0	0.0	0.0	0.0	0.0	0.0	0.0	Bacteria	Proteobacteria	Alphaproteobacteria	SAR11_clade	Clade_I	Clade_Ia	uncultured bacterium
ASV28	0.0	1.0	0.0	9.0	9.0	12.0	32.0	4.0	0.0	19.0	Bacteria	Actinobacteriota	Acidimicrobiia	Microtrichales	Microtrichaceae	Sva0996_marine_group	uncultured bacterium
ASV29	0.0	0.0	0.0	4.0	0.0	0.0	0.0	0.0	0.0	0.0	Bacteria	Planctomycetota	Planctomycetes	Pirellulales	Pirellulaceae	Blastopirellula	uncultured bacterium
ASV30	0.0	12.0	1.0	7.0	0.0	0.0	0.0	0.0	0.0	0.0	Bacteria	Verrucomicrobiota	Verrucomicrobiae	Opitutales	Puniceicoccaceae	Lentimonas	uncultured bacterium
ASV31	0.0	0.0	0.0	9.0	5.0	2.0	0.0	0.0	0.0	3.0	Bacteria	Actinobacteriota	Acidimicrobiia	Actinomarinales	uncultured	uncultured	uncultured bacterium
ASV32	3.0	9.0	0.0	17.0	0.0	0.0	1.0	1.0	4.0	5.0	Bacteria	Proteobacteria	Alphaproteobacteria	Rhodobacterales	Rhodobacteraceae	Roseobacter	Roseobacter sp.
ASV33	0.0	0.0	0.0	4.0	6.0	0.0	0.0	0.0	0.0	0.0	Bacteria	Proteobacteria	Alphaproteobacteria	Rhodobacterales	Rhodobacteraceae	Dinoroseobacter	uncultured bacterium
ASV34	0.0	0.0	0.0	0.0	1.0	0.0	0.0	0.0	0.0	0.0	Bacteria	Actinobacteriota	Thermoleophilia	Solirubrobacterales	67-14	67-14	metagenome
ASV35	0.0	0.0	1.0	0.0	0.0	0.0	0.0	0.0	0.0	0.0	Bacteria	Proteobacteria	Gammaproteobacteria	Pseudomonadales	Moraxellaceae	Psychrobacter	Psychrobacter sp.
ASV36	1.0	3.0	15.0	0.0	0.0	0.0	0.0	0.0	0.0	0.0	Bacteria	Actinobacteriota	Actinobacteria	Micrococcales	Micrococcaceae	Kocuria	Kocuria sp.
ASV37	11.0	65.0	15.0	28.0	18.0	6.0	6.0	19.0	6.0	3.0	Bacteria	Actinobacteriota	Acidimicrobiia	Microtrichales	Microtrichaceae	Sva0996_marine_group
ASV38	0.0	0.0	0.0	1.0	64.0	4.0	14.0	0.0	0.0	0.0	Bacteria	Proteobacteria	Alphaproteobacteria	Caulobacterales	Hyphomonadaceae	uncultured	uncultured bacterium
ASV39	0.0	0.0	0.0	0.0	0.0	0.0	0.0	0.0	0.0	3.0	Bacteria	Proteobacteria	Gammaproteobacteria	Alteromonadales	Psychromonadaceae	Agarivorans	Agarivorans sp.
ASV40	4.0	0.0	0.0	0.0	0.0	0.0	0.0	0.0	0.0	0.0	Bacteria	Proteobacteria	Alphaproteobacteria	Kordiimonadales	Kordiimonadaceae	Kordiimonas	Kordiimonas sp.
ASV41	0.0	4.0	0.0	0.0	0.0	0.0	0.0	0.0	0.0	0.0	Bacteria	Bacteroidota	Bacteroidia	Flavobacteriales	Flavobacteriaceae	Nonlabens	Nonlabens sp.
ASV42	0.0	0.0	0.0	0.0	55.0	0.0	0.0	0.0	0.0	0.0	Bacteria	Bacteroidota	Bacteroidia	Bacteroidales	Bacteroidaceae	Bacteroides	uncultured bacterium
ASV43	0.0	0.0	1.0	0.0	0.0	0.0	0.0	0.0	0.0	0.0	Bacteria	Proteobacteria	Alphaproteobacteria	Rhodobacterales	Rhodobacteraceae	Roseovarius	uncultured Roseobacter
ASV44	0.0	0.0	0.0	11.0	0.0	0.0	0.0	0.0	0.0	0.0	Bacteria	Proteobacteria	Alphaproteobacteria	Rhodobacterales	Rhodobacteraceae	Jannaschia	Jannaschia sp.
ASV45	222.0	80.0	44.0	22.0	0.0	0.0	0.0	0.0	0.0	0.0	Bacteria	Bacteroidota	Bacteroidia	Flavobacteriales	Flavobacteriaceae	NS5_marine_group	uncultured bacterium
ASV46	21.0	11.0	9.0	1.0	0.0	0.0	0.0	0.0	0.0	0.0	Bacteria	Actinobacteriota	Actinobacteria	PeM15	PeM15	PeM15
ASV47	10.0	0.0	5.0	0.0	0.0	0.0	0.0	0.0	0.0	0.0	Bacteria	Actinobacteriota	Acidimicrobiia	Actinomarinales	Actinomarinaceae	Candidatus_Actinomarina	uncultured bacterium
ASV48	0.0	0.0	0.0	0.0	885.0	958.0	593.0	605.0	619.0	828.0	Bacteria	Proteobacteria	Alphaproteobacteria	Caulobacterales	Hyphomonadaceae	Litorimonas	Litorimonas cladophorae
ASV49	0.0	8.0	9.0	34.0	8.0	4.0	3.0	8.0	0.0	3.0	Bacteria	Proteobacteria	Alphaproteobacteria	Rhodobacterales	Rhodobacteraceae	Litoreibacter	Litoreibacter sp.
ASV50	1064.0	1664.0	1571.0	273.0	0.0	0.0	0.0	0.0	1.0	1.0	Bacteria	Proteobacteria	Alphaproteobacteria	Rhodobacterales	Rhodobacteraceae	Planktomarina	uncultured bacterium
ASV51	0.0	4.0	4.0	1.0	0.0	0.0	0.0	0.0	0.0	0.0	Bacteria	Firmicutes	Clostridia	Clostridiales	Clostridiaceae	Clostridium_sensu_stricto_1	uncultured bacterium
ASV52	0.0	0.0	0.0	3.0	0.0	0.0	0.0	0.0	0.0	0.0	Bacteria	Proteobacteria	Gammaproteobacteria	Burkholderiales	Nitrosomonadaceae	IS-44
ASV53	0.0	0.0	0.0	0.0	19.0	0.0	0.0	0.0	0.0	0.0	Bacteria	Firmicutes	Bacilli	Staphylococcales	Staphylococcaceae	Staphylococcus	uncultured bacterium
ASV54	0.0	10.0	34.0	62.0	69.0	17.0	7.0	22.0	31.0	44.0	Bacteria	Bacteroidota	Bacteroidia	Flavobacteriales	Flavobacteriaceae	Unidentified Flavobacteriaceae	Unidentified Flavobacteriaceae
ASV55	20.0	7.0	55.0	34.0	0.0	0.0	0.0	11.0	1.0	0.0	Bacteria	Patescibacteria	Gracilibacteria	JGI_0000069-P22	JGI_0000069-P22	JGI_0000069-P22	bacterium RFB
ASV56	2.0	0.0	0.0	0.0	0.0	0.0	0.0	0.0	0.0	0.0	Bacteria	Bacteroidota	Bacteroidia	Flavobacteriales	Crocinitomicaceae	Fluviicola	uncultured Bacteroidetes
ASV57	0.0	2.0	117.0	264.0	39.0	0.0	0.0	6.0	3.0	10.0	Bacteria	Bacteroidota	Bacteroidia	Flavobacteriales	Flavobacteriaceae	Polaribacter	Polaribacter sp.
ASV58	1.0	16.0	2.0	3.0	67.0	7.0	37.0	17.0	21.0	54.0	Bacteria	Proteobacteria	Gammaproteobacteria	Granulosicoccales	Granulosicoccaceae	Granulosicoccus	Granulosicoccus sp.
ASV59	0.0	0.0	0.0	0.0	10.0	0.0	0.0	0.0	0.0	0.0	Bacteria	Firmicutes	Clostridia	Lachnospirales	Lachnospiraceae	Lachnoclostridium	uncultured bacterium
ASV60	0.0	8.0	9.0	0.0	272.0	0.0	0.0	0.0	0.0	0.0	Bacteria	Proteobacteria	Alphaproteobacteria	Rhizobiales	Xanthobacteraceae	Xanthobacter	Xanthobacter sp.
ASV61	0.0	0.0	0.0	4.0	0.0	0.0	0.0	0.0	0.0	0.0	Bacteria	Bacteroidota	Bacteroidia	Flavobacteriales	Flavobacteriaceae	Arcticiflavibacter	uncultured Bacteroidetes
ASV62	0.0	0.0	0.0	0.0	1.0	0.0	0.0	0.0	0.0	0.0	Bacteria	Firmicutes	Clostridia	Lachnospirales	Lachnospiraceae	Tyzzerella	uncultured bacterium
ASV63	0.0	0.0	0.0	0.0	27.0	42.0	169.0	15.0	30.0	304.0	Bacteria	Bacteroidota	Bacteroidia	Chitinophagales	Saprospiraceae	Portibacter	uncultured bacterium
ASV64	0.0	4.0	0.0	2.0	1165.0	477.0	479.0	696.0	760.0	925.0	Bacteria	Proteobacteria	Gammaproteobacteria	Granulosicoccales	Granulosicoccaceae	Granulosicoccus	uncultured proteobacterium
ASV65	0.0	0.0	0.0	5.0	0.0	0.0	0.0	0.0	1.0	0.0	Bacteria	Proteobacteria	Gammaproteobacteria	Gammaproteobacteria_Incertae_Sedis	Unknown_Family	uncultured	uncultured sediment
ASV66	12.0	42.0	40.0	166.0	17.0	6.0	8.0	7.0	3.0	5.0	Bacteria	Proteobacteria	Alphaproteobacteria	Rhodobacterales	Rhodobacteraceae	Unidentified Rhodobacteraceae	Unidentified Rhodobacteraceae
ASV67	0.0	0.0	0.0	0.0	0.0	2.0	0.0	0.0	0.0	4.0	Bacteria	Bacteroidota	Bacteroidia	Flavobacteriales	Flavobacteriaceae	Muriicola	uncultured bacterium
ASV68	0.0	3.0	0.0	5.0	0.0	0.0	0.0	2.0	0.0	0.0	Bacteria	Bacteroidota	Bacteroidia	Flavobacteriales	Flavobacteriaceae	Zeaxanthinibacter	uncultured bacterium
ASV69	0.0	0.0	0.0	0.0	2.0	0.0	0.0	0.0	0.0	0.0	Bacteria	Proteobacteria	Gammaproteobacteria	HOC36	HOC36	HOC36	uncultured gamma
ASV70	0.0	0.0	0.0	3.0	0.0	0.0	1.0	6.0	0.0	0.0	Bacteria	Proteobacteria	Alphaproteobacteria	Rhodobacterales	Rhodobacteraceae	Silicimonas	uncultured bacterium
ASV71	0.0	0.0	5.0	3.0	0.0	0.0	0.0	0.0	0.0	0.0	Bacteria	Firmicutes	Clostridia	Clostridia	Hungateiclostridiaceae	uncultured	uncultured bacterium
ASV72	0.0	7.0	0.0	0.0	0.0	0.0	0.0	0.0	0.0	0.0	Bacteria	Actinobacteriota	Actinobacteria	Micromonosporales	Micromonosporaceae	Micromonospora	Micromonospora sp.
ASV73	0.0	1.0	0.0	0.0	0.0	0.0	0.0	0.0	0.0	0.0	Bacteria	Firmicutes	Bacilli	Lactobacillales	Streptococcaceae	Streptococcus	Streptococcus parasanguinis
ASV74	485.0	78.0	270.0	20.0	0.0	0.0	0.0	0.0	0.0	0.0	Bacteria	Proteobacteria	Alphaproteobacteria	SAR11_clade	Clade_I	Clade_Ia
ASV75	0.0	28.0	11.0	15.0	10.0	10.0	2.0	7.0	5.0	0.0	Bacteria	Proteobacteria	Alphaproteobacteria	Rhodobacterales	Rhodobacteraceae	uncultured Rhodobacteraceae	uncultured bacterium
ASV76	32.0	11.0	5.0	7.0	2.0	0.0	0.0	0.0	0.0	0.0	Bacteria	Bacteroidota	Bacteroidia	Flavobacteriales	Flavobacteriaceae	NS5_marine_group
ASV77	1.0	0.0	0.0	0.0	0.0	0.0	0.0	0.0	0.0	0.0	Bacteria	Bacteroidota	Bacteroidia	Flavobacteriales	Crocinitomicaceae	Crocinitomix	Crocinitomix sp.
ASV78	3.0	0.0	6.0	0.0	0.0	0.0	0.0	1.0	0.0	0.0	Bacteria	Proteobacteria	Alphaproteobacteria	Caulobacterales	Caulobacteraceae	uncultured Caulobacteraceae	uncultured bacterium
ASV79	12.0	10.0	10.0	62.0	29.0	12.0	0.0	7.0	0.0	0.0	Bacteria	Actinobacteriota	Acidimicrobiia	Microtrichales	Ilumatobacteraceae	Ilumatobacter	Ilumatobacter sp.
ASV80	135.0	191.0	3.0	19.0	16.0	11.0	76.0	3.0	0.0	15.0	Bacteria	Verrucomicrobiota	Verrucomicrobiae	Verrucomicrobiales	Rubritaleaceae	Roseibacillus	uncultured bacterium
ASV81	0.0	0.0	0.0	0.0	4.0	0.0	0.0	0.0	0.0	0.0	Bacteria	Bacteroidota	Rhodothermia	Balneolales	Balneolaceae	Balneola	uncultured Bacteroidetes
ASV82	0.0	0.0	0.0	0.0	10.0	0.0	0.0	0.0	0.0	0.0	Bacteria	Actinobacteriota	Actinobacteria	Propionibacteriales	Nocardioidaceae	Nocardioides	Nocardioides sp.
ASV83	13.0	3.0	3.0	3.0	0.0	0.0	0.0	0.0	0.0	0.0	Bacteria	Verrucomicrobiota	Verrucomicrobiae	Opitutales	Puniceicoccaceae	MB11C04_marine_group	MB11C04 marine group
ASV84	0.0	0.0	0.0	0.0	0.0	0.0	1.0	0.0	0.0	0.0	Bacteria	Bacteroidota	Bacteroidia	Chitinophagales	Saprospiraceae	Aureispira	Aureispira sp.
ASV85	0.0	2.0	2.0	23.0	86.0	86.0	281.0	129.0	536.0	416.0	Bacteria	Proteobacteria	Alphaproteobacteria	Caulobacterales	Hyphomonadaceae	Litorimonas	Litorimonas sp.
ASV86	0.0	33.0	16.0	88.0	81.0	56.0	16.0	112.0	22.0	42.0	Bacteria	Proteobacteria	Alphaproteobacteria	Rhodobacterales	Rhodobacteraceae	Yoonia-Loktanella	uncultured bacterium
ASV87	0.0	0.0	0.0	0.0	0.0	0.0	0.0	0.0	1.0	0.0	Bacteria	Verrucomicrobiota	Verrucomicrobiae	Opitutales	Opitutaceae	Diplosphaera	uncultured Gram-positive
ASV88	0.0	0.0	1.0	0.0	0.0	0.0	0.0	0.0	0.0	0.0	Bacteria	Bacteroidota	Bacteroidia	Flavobacteriales	Flavobacteriaceae	NS4_marine_group	uncultured marine
ASV89	0.0	0.0	0.0	0.0	2.0	0.0	0.0	0.0	0.0	0.0	Bacteria	Firmicutes	Negativicutes	Veillonellales-Selenomonadales	Veillonellaceae	Veillonella	uncultured bacterium
ASV90	0.0	0.0	0.0	0.0	0.0	0.0	0.0	0.0	0.0	1.0	Bacteria	Proteobacteria	Gammaproteobacteria	Alteromonadales	Psychromonadaceae	Psychromonas	Psychromonas arctica
ASV91	0.0	10.0	0.0	3.0	0.0	0.0	0.0	0.0	0.0	0.0	Bacteria	Proteobacteria	Gammaproteobacteria	Chromatiales	Chromatiaceae	Candidatus_Thiobios	uncultured gamma
ASV92	0.0	0.0	0.0	4.0	0.0	3.0	0.0	0.0	2.0	0.0	Bacteria	Proteobacteria	Gammaproteobacteria	Steroidobacterales	Woeseiaceae	Woeseia	uncultured bacterium
ASV93	0.0	0.0	0.0	1.0	0.0	0.0	0.0	0.0	0.0	0.0	Bacteria	Verrucomicrobiota	Chlamydiae	Chlamydiales	Simkaniaceae	Candidatus_Fritschea	Candidatus Syngnamydia
ASV94	5.0	7.0	0.0	0.0	0.0	0.0	0.0	0.0	0.0	0.0	Bacteria	Proteobacteria	Gammaproteobacteria	OM182_clade	OM182_clade	OM182_clade	marine gamma
ASV95	0.0	1.0	0.0	10.0	0.0	0.0	0.0	0.0	2.0	0.0	Bacteria	Desulfobacterota	Desulfobulbia	Desulfobulbales	Desulfocapsaceae	Desulforhopalus	uncultured bacterium
ASV96	0.0	0.0	0.0	0.0	11.0	52.0	31.0	46.0	13.0	13.0	Bacteria	Proteobacteria	Gammaproteobacteria	Alteromonadales	Colwelliaceae	Thalassotalea	uncultured proteobacterium
ASV97	4.0	0.0	0.0	0.0	0.0	0.0	0.0	0.0	0.0	0.0	Bacteria	Bacteroidota	Bacteroidia	Flavobacteriales	Flavobacteriaceae	NS4_marine_group	uncultured bacterium
ASV98	11.0	4.0	0.0	0.0	0.0	0.0	0.0	0.0	0.0	0.0	Bacteria	Bacteroidota	Bacteroidia	Flavobacteriales	Flavobacteriaceae	NS5_marine_group	uncultured marine
ASV99	0.0	0.0	0.0	0.0	0.0	0.0	0.0	0.0	2.0	0.0	Bacteria	Proteobacteria	Gammaproteobacteria	Alteromonadales	Alteromonadaceae	Unidentified Alteromonadaceae
ASV100	0.0	0.0	0.0	4.0	0.0	0.0	0.0	0.0	0.0	0.0	Bacteria	Bacteroidota	Bacteroidia	Flavobacteriales	Flavobacteriaceae	Lutibacter
ASV101	53.0	7.0	69.0	0.0	0.0	0.0	0.0	0.0	0.0	0.0	Bacteria	Proteobacteria	Alphaproteobacteria	SAR11_clade	Clade_II	Clade_II	uncultured bacterium
ASV102	0.0	43.0	0.0	0.0	0.0	0.0	0.0	0.0	0.0	0.0	Bacteria	Cyanobacteria	Vampirivibrionia	Obscuribacterales	Obscuribacteraceae	Obscuribacteraceae	metagenome
ASV103	0.0	0.0	0.0	0.0	1.0	0.0	0.0	0.0	0.0	0.0	Bacteria	Proteobacteria	Gammaproteobacteria	Gammaproteobacteria_Incertae_Sedis	Unknown_Family	Acidibacter	uncultured bacterium
ASV104	828.0	601.0	7.0	12.0	0.0	0.0	0.0	0.0	0.0	0.0	Bacteria	Proteobacteria	Gammaproteobacteria	Oceanospirillales	Pseudohongiellaceae	Pseudohongiella
ASV105	9.0	13.0	11.0	3.0	0.0	0.0	0.0	0.0	0.0	0.0	Bacteria	Proteobacteria	Alphaproteobacteria	Micavibrionales	uncultured	uncultured	uncultured bacterium
ASV106	0.0	0.0	5.0	2.0	0.0	0.0	0.0	0.0	0.0	0.0	Bacteria	Proteobacteria	Gammaproteobacteria	Thiotrichales	Thiotrichaceae	uncultured
ASV107	231.0	134.0	30.0	24.0	0.0	0.0	0.0	0.0	0.0	0.0	Bacteria	Proteobacteria	Gammaproteobacteria	Cellvibrionales	Halieaceae	OM60(NOR5)_clade
ASV108	10.0	105.0	379.0	1260.0	48.0	20.0	0.0	54.0	45.0	13.0	Bacteria	Proteobacteria	Gammaproteobacteria	Alteromonadales	Alteromonadaceae	Alteromonas
ASV109	0.0	0.0	0.0	0.0	4.0	0.0	1.0	0.0	0.0	0.0	Bacteria	Bacteroidota	Bacteroidia	Chitinophagales	Saprospiraceae	Portibacter	Portibacter lacus
ASV110	0.0	3.0	0.0	0.0	1.0	0.0	0.0	0.0	0.0	0.0	Bacteria	Firmicutes	Bacilli	Lactobacillales	Carnobacteriaceae	Atopostipes	uncultured bacterium
ASV111	0.0	0.0	0.0	0.0	0.0	0.0	0.0	0.0	0.0	1.0	Bacteria	Proteobacteria	Alphaproteobacteria	Rhodospirillales	Magnetospiraceae	Magnetospira	uncultured bacterium
ASV112	0.0	0.0	0.0	0.0	0.0	0.0	0.0	0.0	0.0	2.0	Bacteria	Verrucomicrobiota	Verrucomicrobiae	Opitutales	Puniceicoccaceae	Puniceicoccus	uncultured Verrucomicrobia
ASV113	62.0	124.0	49.0	53.0	32.0	13.0	5.0	6.0	0.0	11.0	Bacteria	Proteobacteria	Alphaproteobacteria	Rhodobacterales	Rhodobacteraceae	Yoonia-Loktanella
ASV114	0.0	0.0	0.0	0.0	21.0	0.0	0.0	0.0	0.0	0.0	Bacteria	Firmicutes	Clostridia	Lachnospirales	Lachnospiraceae	Lachnoclostridium	uncultured organism
ASV115	2.0	5.0	13.0	9.0	0.0	0.0	0.0	0.0	0.0	0.0	Bacteria	Firmicutes	Bacilli	Bacillales	Bacillaceae	Bacillus
ASV116	4.0	0.0	0.0	0.0	0.0	0.0	0.0	0.0	0.0	0.0	Bacteria	Cyanobacteria	Vampirivibrionia	Obscuribacterales	Obscuribacteraceae	Candidatus_Obscuribacter	uncultured bacterium
ASV117	0.0	14.0	0.0	9.0	10.0	0.0	0.0	0.0	0.0	7.0	Bacteria	Verrucomicrobiota	Verrucomicrobiae	Verrucomicrobiales	Rubritaleaceae	Rubritalea	uncultured bacterium
ASV118	0.0	0.0	0.0	0.0	0.0	1.0	0.0	0.0	0.0	0.0	Bacteria	Proteobacteria	Gammaproteobacteria	Cellvibrionales	Halieaceae	Pseudohaliea	uncultured organism
ASV119	0.0	2.0	0.0	2.0	0.0	0.0	0.0	0.0	0.0	0.0	Bacteria	Firmicutes	Bacilli	Mycoplasmatales	Mycoplasmataceae	Mycoplasma	Candidatus Mycoplasma
ASV120	5.0	0.0	2.0	0.0	0.0	0.0	0.0	0.0	0.0	0.0	Bacteria	Bacteroidota	Bacteroidia	Flavobacteriales	Cryomorphaceae	NS10_marine_group	uncultured Bacteroidetes
ASV121	0.0	0.0	0.0	2.0	0.0	0.0	0.0	0.0	0.0	0.0	Bacteria	Proteobacteria	Alphaproteobacteria	Rhodospirillales	Terasakiellaceae	Terasakiella
ASV122	10.0	31.0	28.0	6.0	16.0	9.0	5.0	0.0	0.0	7.0	Bacteria	Proteobacteria	Alphaproteobacteria	Rhodobacterales	Rhodobacteraceae	Uncultured Rhodobacteraceae
ASV123	0.0	4.0	3.0	7.0	97.0	0.0	0.0	0.0	5.0	7.0	Bacteria	Proteobacteria	Gammaproteobacteria	Alteromonadales	Colwelliaceae	Colwellia	uncultured bacterium
ASV124	0.0	0.0	0.0	3.0	0.0	0.0	0.0	0.0	0.0	0.0	Bacteria	Proteobacteria	Gammaproteobacteria	Alteromonadales	Moritellaceae	Paramoritella	uncultured bacterium
ASV125	0.0	0.0	8.0	12.0	0.0	0.0	0.0	0.0	0.0	0.0	Bacteria	Bacteroidota	Bacteroidia	Chitinophagales	Saprospiraceae	Lewinella	uncultured bacterium
ASV126	0.0	10.0	3.0	38.0	10.0	0.0	2.0	3.0	0.0	5.0	Bacteria	Proteobacteria	Gammaproteobacteria	Vibrionales	Vibrionaceae	Vibrio
ASV127	2.0	6.0	1.0	6.0	0.0	0.0	0.0	0.0	0.0	0.0	Bacteria	Bacteroidota	Bacteroidia	Flavobacteriales	Cryomorphaceae	uncultured	uncultured bacterium
ASV128	0.0	0.0	0.0	0.0	1.0	0.0	0.0	0.0	0.0	0.0	Bacteria	Proteobacteria	Gammaproteobacteria	Chromatiales	Chromatiaceae	Thiohalocapsa	uncultured gamma
ASV129	0.0	0.0	0.0	0.0	14.0	18.0	42.0	4.0	7.0	15.0	Bacteria	Planctomycetota	Planctomycetes	Pirellulales	Pirellulaceae	Blastopirellula
ASV130	64.0	24.0	12.0	7.0	0.0	0.0	0.0	0.0	0.0	0.0	Bacteria	Proteobacteria	Gammaproteobacteria	SAR86_clade	SAR86_clade	SAR86_clade	uncultured marine
ASV131	0.0	0.0	0.0	0.0	0.0	4.0	0.0	0.0	0.0	0.0	Bacteria	Fusobacteriota	Fusobacteriia	Fusobacteriales	Fusobacteriaceae	Psychrilyobacter	uncultured bacterium
ASV132	0.0	0.0	3.0	0.0	0.0	0.0	0.0	0.0	0.0	0.0	Bacteria	Proteobacteria	Gammaproteobacteria	Ectothiorhodospirales	Ectothiorhodospiraceae	Uncultured Ectothiorhodospiraceae	uncultured gamma
ASV133	0.0	0.0	0.0	0.0	0.0	0.0	0.0	0.0	0.0	7.0	Bacteria	Bacteroidota	Bacteroidia	Flavobacteriales	Flavobacteriaceae	Uncultured Flavobacteriaceae	uncultured bacterium
ASV134	0.0	0.0	0.0	2.0	0.0	0.0	0.0	0.0	0.0	0.0	Bacteria	Proteobacteria	Alphaproteobacteria	Parvibaculales	Parvibaculaceae	Unidentified Parvibaculaceae
ASV135	0.0	0.0	0.0	0.0	0.0	0.0	1.0	0.0	0.0	0.0	Bacteria	Actinobacteriota	Thermoleophilia	Gaiellales	uncultured	uncultured	uncultured bacterium
ASV136	0.0	0.0	0.0	5.0	65.0	57.0	524.0	58.0	49.0	70.0	Bacteria	Proteobacteria	Alphaproteobacteria	Caulobacterales	Hyphomonadaceae	Fretibacter
ASV137	0.0	0.0	3.0	0.0	0.0	0.0	0.0	0.0	0.0	0.0	Bacteria	Cyanobacteria	Sericytochromatia	Sericytochromatia	Sericytochromatia	Sericytochromatia	uncultured bacterium
ASV138	0.0	0.0	0.0	0.0	19.0	0.0	0.0	0.0	0.0	0.0	Bacteria	Firmicutes	Clostridia	Oscillospirales	Ruminococcaceae	Faecalibacterium	uncultured bacterium
ASV139	19.0	59.0	12.0	18.0	0.0	2.0	0.0	0.0	0.0	0.0	Bacteria	Bacteroidota	Bacteroidia	Flavobacteriales	Crocinitomicaceae	Fluviicola	uncultured bacterium
ASV140	0.0	0.0	0.0	3.0	0.0	0.0	0.0	0.0	0.0	0.0	Bacteria	Proteobacteria	Alphaproteobacteria	Rhodobacterales	Rhodobacteraceae	Pseudooceanicola	Oceanicola sp.
ASV141	0.0	0.0	0.0	3.0	0.0	0.0	14.0	0.0	7.0	22.0	Bacteria	Proteobacteria	Alphaproteobacteria	Rhodobacterales	Rhodobacteraceae	Tateyamaria	uncultured bacterium
ASV142	1.0	0.0	0.0	0.0	0.0	0.0	0.0	0.0	0.0	0.0	Bacteria	Proteobacteria	Alphaproteobacteria	Rhodospirillales	AEGEAN-169_marine_group	AEGEAN-169_marine_group	uncultured Alphaproteobacteria
ASV143	4.0	3.0	0.0	0.0	0.0	0.0	0.0	5.0	0.0	0.0	Bacteria	Bacteroidota	Bacteroidia	Flavobacteriales	Flavobacteriaceae	Polaribacter	uncultured Flavobacteriia
ASV144	0.0	0.0	0.0	0.0	0.0	0.0	0.0	5.0	0.0	0.0	Bacteria	Firmicutes	Bacilli	Staphylococcales	Staphylococcaceae	Staphylococcus	Staphylococcus hominis
ASV145	0.0	3.0	0.0	0.0	0.0	0.0	0.0	0.0	0.0	0.0	Bacteria	Verrucomicrobiota	Verrucomicrobiae	Opitutales	Puniceicoccaceae	Pelagicoccus	Pelagicoccus litoralis
ASV146	0.0	0.0	0.0	1.0	0.0	0.0	0.0	0.0	0.0	0.0	Bacteria	Bdellovibrionota	Bdellovibrionia	Bacteriovoracales	Bacteriovoracaceae	Halobacteriovorax	Halobacteriovorax marinus
ASV147	0.0	0.0	4.0	4.0	94.0	4.0	0.0	189.0	32.0	0.0	Bacteria	Proteobacteria	Gammaproteobacteria	Alteromonadales	Colwelliaceae	Colwellia	Colwellia sp.
ASV148	0.0	0.0	2.0	1.0	0.0	0.0	0.0	0.0	0.0	0.0	Bacteria	Proteobacteria	Alphaproteobacteria	Rhizobiales	Stappiaceae	Labrenzia
ASV149	11.0	17.0	22.0	9.0	0.0	0.0	0.0	0.0	0.0	0.0	Bacteria	Bacteroidota	Bacteroidia	Flavobacteriales	Flavobacteriaceae	Polaribacter	uncultured bacterium
ASV150	307.0	176.0	783.0	779.0	25.0	1.0	2.0	0.0	0.0	0.0	Bacteria	Bacteroidota	Bacteroidia	Flavobacteriales	Flavobacteriaceae	Polaribacter
ASV151	0.0	0.0	0.0	4.0	58.0	94.0	163.0	44.0	101.0	189.0	Bacteria	Planctomycetota	Planctomycetes	Pirellulales	Pirellulaceae	Blastopirellula	uncultured planctomycete
ASV152	0.0	0.0	2.0	0.0	0.0	0.0	0.0	0.0	0.0	0.0	Bacteria	Proteobacteria	Alphaproteobacteria	SAR11_clade	Clade_IV	Clade_IV	uncultured bacterium
ASV153	0.0	0.0	0.0	0.0	2.0	0.0	0.0	0.0	0.0	0.0	Bacteria	Actinobacteriota	Actinobacteria	Propionibacteriales	Nocardioidaceae	Marmoricola
ASV154	0.0	1.0	0.0	0.0	2.0	1.0	0.0	0.0	5.0	0.0	Bacteria	Proteobacteria	Alphaproteobacteria	Caulobacterales	Caulobacteraceae	Caulobacter	uncultured bacterium
ASV155	56.0	118.0	17.0	67.0	5.0	0.0	0.0	0.0	3.0	0.0	Bacteria	Proteobacteria	Alphaproteobacteria	Rhodobacterales	Rhodobacteraceae	Planktotalea
ASV156	2.0	0.0	2.0	2.0	5.0	5.0	23.0	2.0	9.0	17.0	Bacteria	Bacteroidota	Bacteroidia	Chitinophagales	Saprospiraceae	Uncultured Saprospiraceae	uncultured Bacteroidetes
ASV157	5.0	5.0	0.0	11.0	11.0	0.0	0.0	0.0	0.0	0.0	Bacteria	Proteobacteria	Alphaproteobacteria	Rhodobacterales	Rhodobacteraceae	Octadecabacter	Octadecabacter sp.
ASV158	4.0	20.0	10.0	12.0	18.0	0.0	3.0	3.0	0.0	0.0	Bacteria	Proteobacteria	Gammaproteobacteria	Cellvibrionales	Halieaceae	Halioglobus
ASV159	0.0	0.0	3.0	0.0	14.0	1.0	0.0	0.0	14.0	0.0	Bacteria	Firmicutes	Bacilli	Lactobacillales	Streptococcaceae	Streptococcus	uncultured bacterium
ASV160	0.0	1.0	3.0	13.0	42.0	264.0	122.0	37.0	445.0	150.0	Bacteria	Bacteroidota	Bacteroidia	Chitinophagales	Saprospiraceae	Uncultured Saprospiraceae	uncultured bacterium
ASV161	0.0	3.0	0.0	0.0	14.0	0.0	0.0	0.0	0.0	0.0	Bacteria	Bacteroidota	Bacteroidia	Bacteroidales	Muribaculaceae	Muribaculaceae	uncultured bacterium
ASV162	0.0	11.0	0.0	0.0	0.0	0.0	0.0	0.0	0.0	0.0	Bacteria	Proteobacteria	Gammaproteobacteria	Alteromonadales	Shewanellaceae	Shewanella	Shewanella violacea
ASV163	0.0	0.0	0.0	0.0	4.0	0.0	0.0	0.0	0.0	0.0	Bacteria	Desulfobacterota	Desulfobulbia	Desulfobulbales	Desulfocapsaceae	Desulfocapsa	uncultured bacterium
ASV164	0.0	0.0	0.0	0.0	0.0	0.0	0.0	0.0	2.0	0.0	Bacteria	Bacteroidota	Bacteroidia	Sphingobacteriales	NS11-12_marine_group	NS11-12_marine_group	uncultured marine
ASV165	0.0	41.0	0.0	0.0	0.0	0.0	0.0	0.0	0.0	0.0	Bacteria	Cyanobacteria	Vampirivibrionia	Obscuribacterales	Obscuribacteraceae	Obscuribacteraceae	uncultured bacterium
ASV166	0.0	0.0	0.0	0.0	0.0	6.0	0.0	0.0	0.0	0.0	Bacteria	Actinobacteriota	Acidimicrobiia	Microtrichales	Microtrichaceae	Sva0996_marine_group	uncultured marine
ASV167	0.0	2.0	1.0	0.0	0.0	0.0	0.0	1.0	0.0	0.0	Bacteria	Desulfobacterota	Desulfobacteria	Desulfobacterales	Desulfosarcinaceae	uncultured	uncultured delta
ASV168	3.0	0.0	1.0	0.0	0.0	0.0	0.0	0.0	0.0	0.0	Bacteria	Bacteroidota	Bacteroidia	Cytophagales	Cyclobacteriaceae	uncultured	uncultured bacterium
ASV169	43.0	11.0	4.0	0.0	0.0	0.0	0.0	0.0	0.0	0.0	Bacteria	Proteobacteria	Gammaproteobacteria	SAR86_clade	SAR86_clade	SAR86_clade	uncultured bacterium
ASV170	8.0	0.0	6.0	20.0	7.0	11.0	6.0	4.0	12.0	11.0	Bacteria	Proteobacteria	Gammaproteobacteria	Ectothiorhodospirales	Ectothiorhodospiraceae	Uncultured Ectothiorhodospiraceae	uncultured bacterium
ASV171	0.0	0.0	0.0	4.0	0.0	0.0	0.0	0.0	0.0	5.0	Bacteria	Proteobacteria	Gammaproteobacteria	Oceanospirillales	Marinomonadaceae	Marinomonas	uncultured marine
ASV172	0.0	0.0	0.0	0.0	1.0	0.0	0.0	0.0	0.0	0.0	Bacteria	Bacteroidota	Bacteroidia	Flavobacteriales	Flavobacteriaceae	Meridianimaribacter
ASV173	0.0	0.0	0.0	0.0	2.0	0.0	0.0	0.0	0.0	0.0	Bacteria	Firmicutes	Clostridia	Peptostreptococcales-Tissierellales	Peptostreptococcaceae	Terrisporobacter	uncultured bacterium
ASV174	0.0	0.0	6.0	6.0	0.0	0.0	0.0	0.0	0.0	0.0	Bacteria	Bacteroidota	Bacteroidia	Flavobacteriales	Flavobacteriaceae	Wenyingzhuangia
ASV175	0.0	0.0	0.0	1.0	0.0	0.0	0.0	2.0	0.0	0.0	Bacteria	Proteobacteria	Alphaproteobacteria	Rhodobacterales	Rhodobacteraceae	Marivita
ASV176	3.0	13.0	12.0	28.0	6.0	0.0	0.0	0.0	3.0	8.0	Bacteria	Proteobacteria	Gammaproteobacteria	Vibrionales	Vibrionaceae	Vibrio	uncultured bacterium
ASV177	0.0	0.0	0.0	3.0	0.0	0.0	10.0	0.0	0.0	0.0	Bacteria	Cyanobacteria	Cyanobacteriia	Synechococcales	Synechococcales_Incertae_Sedis	Schizothrix_LEGE_07164	uncultured bacterium
ASV178	0.0	0.0	4.0	8.0	0.0	9.0	2.0	0.0	11.0	0.0	Bacteria	Proteobacteria	Alphaproteobacteria	Rhodobacterales	Rhodobacteraceae	Octadecabacter
ASV179	0.0	0.0	1.0	0.0	0.0	0.0	0.0	0.0	0.0	0.0	Bacteria	Proteobacteria	Gammaproteobacteria	Alteromonadales	Shewanellaceae	Shewanella
ASV180	1.0	3.0	3.0	9.0	36.0	30.0	6.0	40.0	58.0	111.0	Bacteria	Proteobacteria	Gammaproteobacteria	Thiotrichales	Thiotrichaceae	Leucothrix	uncultured bacterium
ASV181	14.0	0.0	1459.0	926.0	5.0	0.0	0.0	1.0	0.0	18.0	Bacteria	Bacteroidota	Bacteroidia	Flavobacteriales	Flavobacteriaceae	Flavicella	uncultured bacterium
ASV182	0.0	0.0	1.0	4.0	0.0	0.0	0.0	7.0	0.0	0.0	Bacteria	Campilobacterota	Campylobacteria	Campylobacterales	Arcobacteraceae	uncultured	Arcobacter sp.
ASV183	141.0	115.0	59.0	165.0	19.0	2.0	5.0	0.0	0.0	15.0	Bacteria	Bacteroidota	Bacteroidia	Flavobacteriales	Flavobacteriaceae	Winogradskyella
ASV184	0.0	8.0	1.0	0.0	0.0	0.0	0.0	0.0	0.0	0.0	Bacteria	Proteobacteria	Gammaproteobacteria	OM182_clade	OM182_clade	OM182_clade
ASV185	0.0	0.0	0.0	0.0	1.0	0.0	0.0	6.0	0.0	6.0	Bacteria	Bacteroidota	Bacteroidia	Flavobacteriales	Flavobacteriaceae	Maritimimonas	uncultured marine
ASV186	0.0	0.0	0.0	0.0	0.0	0.0	2.0	0.0	0.0	8.0	Bacteria	Desulfobacterota	Desulfovibrionia	Desulfovibrionales	Desulfovibrionaceae	Halodesulfovibrio
ASV187	0.0	0.0	0.0	0.0	0.0	0.0	0.0	2.0	0.0	0.0	Bacteria	Proteobacteria	Gammaproteobacteria	Vibrionales	Vibrionaceae	Vibrio	Vibrio sp.
ASV188	0.0	0.0	0.0	0.0	0.0	0.0	0.0	0.0	3.0	0.0	Bacteria	Proteobacteria	Alphaproteobacteria	Caulobacterales	Hyphomonadaceae	uncultured	uncultured Alphaproteobacteria
ASV189	0.0	10.0	0.0	0.0	0.0	0.0	0.0	0.0	0.0	0.0	Bacteria	Proteobacteria	Alphaproteobacteria	Puniceispirillales	SAR116_clade	SAR116_clade	uncultured Alphaproteobacteria
ASV190	0.0	0.0	0.0	3.0	0.0	0.0	0.0	0.0	0.0	0.0	Bacteria	Patescibacteria	Gracilibacteria	JGI_0000069-P22	JGI_0000069-P22	JGI_0000069-P22	bioreactor metagenome
ASV191	0.0	0.0	3.0	3.0	0.0	0.0	0.0	0.0	0.0	0.0	Bacteria	Proteobacteria	Gammaproteobacteria	Oceanospirillales	Nitrincolaceae	uncultured	uncultured gamma
ASV192	30.0	59.0	4.0	2.0	0.0	0.0	0.0	0.0	1.0	0.0	Bacteria	Proteobacteria	Gammaproteobacteria	Oceanospirillales	Pseudohongiellaceae	Pseudohongiella	uncultured bacterium
ASV193	0.0	3.0	0.0	0.0	0.0	0.0	0.0	0.0	0.0	0.0	Bacteria	Verrucomicrobiota	Verrucomicrobiae	Verrucomicrobiales	Rubritaleaceae	Haloferula	Haloferula chungangensis
ASV194	0.0	5.0	0.0	1.0	0.0	0.0	0.0	0.0	0.0	4.0	Bacteria	Proteobacteria	Gammaproteobacteria	Alteromonadales	Psychromonadaceae	Psychromonas	uncultured deep-sea
ASV195	0.0	0.0	4.0	6.0	304.0	76.0	120.0	99.0	178.0	121.0	Bacteria	Proteobacteria	Gammaproteobacteria	Granulosicoccales	Granulosicoccaceae	Granulosicoccus	uncultured bacterium
ASV196	2.0	0.0	0.0	2.0	0.0	0.0	0.0	0.0	0.0	0.0	Bacteria	Bacteroidota	Bacteroidia	Cytophagales	Cyclobacteriaceae	Marinoscillum	uncultured Flammeovirgaceae
ASV197	0.0	3.0	0.0	0.0	0.0	2.0	0.0	0.0	0.0	0.0	Bacteria	Proteobacteria	Alphaproteobacteria	Puniceispirillales	SAR116_clade	SAR116_clade
ASV198	0.0	0.0	3.0	3.0	0.0	0.0	0.0	0.0	4.0	0.0	Bacteria	Bacteroidota	Bacteroidia	Cytophagales	Cyclobacteriaceae	uncultured	uncultured sediment
ASV199	47.0	6.0	4.0	3.0	0.0	0.0	0.0	0.0	0.0	0.0	Bacteria	Proteobacteria	Gammaproteobacteria	Alteromonadales	Alteromonadaceae	Glaciecola	uncultured bacterium
ASV200	0.0	0.0	7.0	4.0	0.0	0.0	0.0	4.0	0.0	0.0	Bacteria	Proteobacteria	Alphaproteobacteria	Rickettsiales	Rickettsiaceae	Candidatus_Megaira
ASV201	0.0	0.0	0.0	1.0	0.0	0.0	0.0	0.0	0.0	0.0	Bacteria	Planctomycetota	Phycisphaerae	Phycisphaerales	Phycisphaeraceae	CL500-3	uncultured marine
ASV202	14.0	13.0	11.0	2.0	0.0	0.0	0.0	0.0	0.0	0.0	Bacteria	Proteobacteria	Alphaproteobacteria	Sphingomonadales	Sphingomonadaceae	Sphingomonas
ASV203	0.0	5.0	2.0	0.0	83.0	196.0	23.0	645.0	46.0	59.0	Bacteria	Bacteroidota	Bacteroidia	Flavobacteriales	Flavobacteriaceae	Algitalea	uncultured bacterium
ASV204	0.0	0.0	0.0	0.0	4.0	0.0	0.0	0.0	0.0	0.0	Bacteria	Proteobacteria	Gammaproteobacteria	Thiotrichales	Thiotrichaceae	Leucothrix	uncultured gamma
ASV205	0.0	4.0	1.0	1.0	0.0	6.0	0.0	0.0	0.0	0.0	Bacteria	Bacteroidota	Bacteroidia	Chitinophagales	Saprospiraceae	Uncultured Saprospiraceae
ASV206	0.0	13.0	0.0	0.0	3.0	0.0	2.0	8.0	0.0	0.0	Bacteria	Actinobacteriota	Actinobacteria	Corynebacteriales	Corynebacteriaceae	Corynebacterium	uncultured bacterium
ASV207	2.0	3.0	0.0	18.0	0.0	0.0	0.0	0.0	0.0	0.0	Bacteria	Verrucomicrobiota	Verrucomicrobiae	Verrucomicrobiales	Rubritaleaceae	Rubritalea	uncultured marine
ASV208	0.0	5.0	0.0	4.0	21.0	4.0	0.0	4.0	2.0	0.0	Bacteria	Proteobacteria	Alphaproteobacteria	Rhodobacterales	Rhodobacteraceae	Paracoccus
ASV209	0.0	0.0	0.0	3.0	0.0	0.0	0.0	0.0	0.0	0.0	Bacteria	Proteobacteria	Alphaproteobacteria	Rhodobacterales	Rhodobacteraceae	Yoonia-Loktanella	Loktanella salsilacus
ASV210	0.0	1.0	0.0	0.0	0.0	0.0	0.0	0.0	2.0	0.0	Bacteria	Proteobacteria	Gammaproteobacteria	Chromatiales	Chromatiaceae	uncultured	uncultured gamma
ASV211	0.0	0.0	10.0	23.0	0.0	0.0	0.0	0.0	0.0	0.0	Bacteria	Proteobacteria	Alphaproteobacteria	Rhodobacterales	Rhodobacteraceae	Roseobacter_clade_NAC11-7_lineage	uncultured bacterium
ASV212	0.0	0.0	0.0	0.0	9.0	0.0	0.0	0.0	0.0	0.0	Bacteria	Actinobacteriota	Actinobacteria	Frankiales	Geodermatophilaceae	Geodermatophilus
ASV213	0.0	0.0	0.0	0.0	5.0	0.0	0.0	0.0	0.0	0.0	Bacteria	Actinobacteriota	Acidimicrobiia	Microtrichales	Iamiaceae	Iamia
ASV214	1.0	3.0	0.0	0.0	0.0	0.0	0.0	0.0	0.0	0.0	Bacteria	Marinimicrobia_(SAR406_clade)	Marinimicrobia_(SAR406_clade)	Marinimicrobia_(SAR406_clade)	Marinimicrobia_(SAR406_clade)	Marinimicrobia_(SAR406_clade)
ASV215	0.0	4.0	0.0	1.0	0.0	0.0	0.0	0.0	0.0	0.0	Bacteria	NB1-j	NB1-j	NB1-j	NB1-j	NB1-j	uncultured bacterium
ASV216	0.0	3.0	0.0	0.0	0.0	0.0	0.0	0.0	0.0	0.0	Bacteria	Planctomycetota	Phycisphaerae	Phycisphaerales	Phycisphaeraceae	Phycisphaera	uncultured bacterium
ASV217	0.0	3.0	0.0	3.0	0.0	1.0	0.0	0.0	0.0	0.0	Bacteria	Proteobacteria	Gammaproteobacteria	Alteromonadales	Shewanellaceae	Shewanella	Shewanella sp.
ASV218	2.0	9.0	4.0	3.0	10.0	3.0	1.0	3.0	1.0	3.0	Bacteria	Proteobacteria	Gammaproteobacteria	Burkholderiales	Comamonadaceae	Pelomonas	Pelomonas saccharophila
ASV219	0.0	8.0	0.0	2.0	7.0	0.0	0.0	0.0	0.0	0.0	Bacteria	Campilobacterota	Campylobacteria	Campylobacterales	Sulfurovaceae	Sulfurovum	uncultured bacterium
ASV220	228.0	41.0	44.0	6.0	0.0	0.0	0.0	0.0	0.0	0.0	Bacteria	Proteobacteria	Gammaproteobacteria	Burkholderiales	Methylophilaceae	OM43_clade
ASV221	0.0	0.0	18.0	9.0	0.0	0.0	0.0	0.0	4.0	0.0	Bacteria	Actinobacteriota	Actinobacteria	Micrococcales	Micrococcaceae	Micrococcus
ASV222	0.0	0.0	0.0	0.0	0.0	0.0	3.0	0.0	2.0	0.0	Bacteria	Bdellovibrionota	Oligoflexia	Oligoflexales	uncultured	uncultured	uncultured delta
ASV223	4.0	0.0	0.0	0.0	0.0	0.0	0.0	0.0	0.0	0.0	Bacteria	Proteobacteria	Gammaproteobacteria	UBA10353_marine_group	UBA10353_marine_group	UBA10353_marine_group
ASV224	0.0	2.0	0.0	1.0	0.0	0.0	0.0	0.0	0.0	0.0	Bacteria	Bacteroidota	Bacteroidia	Flavobacteriales	Flavobacteriaceae	Hyunsoonleella
ASV225	0.0	0.0	2.0	3.0	0.0	0.0	0.0	0.0	0.0	0.0	Bacteria	Cyanobacteria	Vampirivibrionia	Caenarcaniphilales	Caenarcaniphilales	Caenarcaniphilales	uncultured bacterium
ASV226	0.0	1.0	0.0	0.0	89.0	0.0	0.0	0.0	0.0	0.0	Bacteria	Actinobacteriota	Coriobacteriia	Coriobacteriales	Coriobacteriaceae	Collinsella	uncultured bacterium
ASV227	0.0	0.0	3.0	10.0	0.0	0.0	0.0	0.0	0.0	0.0	Bacteria	Proteobacteria	Alphaproteobacteria	Rhodobacterales	Rhodobacteraceae	Shimia
ASV228	0.0	0.0	2.0	1.0	0.0	0.0	1.0	0.0	4.0	0.0	Bacteria	Proteobacteria	Alphaproteobacteria	Sphingomonadales	Sphingomonadaceae	Altererythrobacter
ASV229	2.0	0.0	0.0	0.0	0.0	0.0	0.0	0.0	0.0	0.0	Bacteria	Proteobacteria	Alphaproteobacteria	Rickettsiales	SM2D12	SM2D12	uncultured bacterium
ASV230	0.0	0.0	0.0	2.0	10.0	0.0	0.0	0.0	0.0	0.0	Bacteria	Proteobacteria	Alphaproteobacteria	Rhizobiales	Rhizobiales_Incertae_Sedis	Anderseniella
ASV231	0.0	0.0	0.0	0.0	9.0	0.0	0.0	0.0	0.0	0.0	Bacteria	Firmicutes	Clostridia	Lachnospirales	Lachnospiraceae	Dorea	uncultured bacterium
ASV232	0.0	6.0	0.0	0.0	0.0	0.0	0.0	2.0	2.0	0.0	Bacteria	Proteobacteria	Gammaproteobacteria	Pseudomonadales	Pseudomonadaceae	Pseudomonas	Pseudomonas sp.
ASV233	0.0	0.0	2.0	0.0	0.0	0.0	0.0	0.0	0.0	0.0	Bacteria	Desulfobacterota	Desulfobacteria	Desulfobacterales	Desulfosarcinaceae	Sva0081_sediment_group	uncultured bacterium
ASV234	0.0	8.0	0.0	0.0	0.0	0.0	0.0	0.0	0.0	0.0	Bacteria	Proteobacteria	Gammaproteobacteria	Coxiellales	Coxiellaceae	Coxiella	uncultured bacterium
ASV235	0.0	54.0	3.0	0.0	0.0	0.0	0.0	0.0	0.0	0.0	Bacteria	Cyanobacteria	Cyanobacteriia	Synechococcales	Cyanobiaceae	Synechococcus_CC9902
ASV236	0.0	0.0	0.0	0.0	0.0	0.0	0.0	0.0	2.0	0.0	Bacteria	Nitrospirota	Nitrospiria	Nitrospirales	Nitrospiraceae	Nitrospira
ASV237	0.0	0.0	0.0	0.0	0.0	0.0	0.0	0.0	1.0	0.0	Bacteria	Actinobacteriota	Actinobacteria	Micrococcales	Micrococcaceae	Kocuria	Rothia kristinae
ASV238	195.0	421.0	184.0	116.0	0.0	0.0	0.0	0.0	0.0	0.0	Bacteria	Proteobacteria	Alphaproteobacteria	Rhodobacterales	Rhodobacteraceae	Ascidiaceihabitans
ASV239	156.0	237.0	131.0	301.0	0.0	0.0	0.0	0.0	0.0	0.0	Bacteria	Bacteroidota	Bacteroidia	Flavobacteriales	Flavobacteriaceae	Ulvibacter
ASV240	0.0	14.0	0.0	0.0	0.0	0.0	0.0	0.0	0.0	0.0	Bacteria	Desulfobacterota	Desulfobacteria	Desulfobacterales	Desulfosarcinaceae	Sva0081_sediment_group	uncultured delta
ASV241	0.0	0.0	0.0	0.0	12.0	1.0	0.0	21.0	0.0	0.0	Bacteria	Proteobacteria	Gammaproteobacteria	Alteromonadales	Shewanellaceae	Psychrobium	uncultured bacterium
ASV242	0.0	20.0	2.0	1.0	0.0	0.0	0.0	0.0	0.0	0.0	Bacteria	Campilobacterota	Campylobacteria	Campylobacterales	Sulfurimonadaceae	Sulfurimonas	uncultured bacterium
ASV243	35.0	8.0	0.0	1.0	0.0	0.0	0.0	0.0	0.0	0.0	Bacteria	Proteobacteria	Alphaproteobacteria	Parvibaculales	PS1_clade	PS1_clade	uncultured PS1
ASV244	16.0	0.0	0.0	4.0	0.0	0.0	0.0	0.0	0.0	0.0	Bacteria	Proteobacteria	Alphaproteobacteria	Rhodobacterales	Rhodobacteraceae	Pelagimonas	Pelagimonas varians
ASV245	0.0	0.0	0.0	0.0	0.0	0.0	0.0	2.0	0.0	0.0	Bacteria	Deinococcota	Deinococci	Deinococcales	Deinococcaceae	Deinococcus	Deinococcus wulumuqiensis
ASV246	138.0	176.0	76.0	17.0	0.0	0.0	0.0	0.0	0.0	0.0	Bacteria	Proteobacteria	Alphaproteobacteria	Rhodobacterales	Rhodobacteraceae	Nereida
ASV247	0.0	0.0	0.0	4.0	3.0	2.0	0.0	0.0	0.0	0.0	Bacteria	Myxococcota	Polyangia	Polyangiales	Sandaracinaceae	uncultured
ASV248	0.0	0.0	0.0	30.0	0.0	0.0	0.0	0.0	0.0	0.0	Bacteria	Proteobacteria	Alphaproteobacteria	Acetobacterales	Acetobacteraceae	Craurococcus-Caldovatus	uncultured bacterium
ASV249	0.0	0.0	0.0	16.0	3.0	0.0	0.0	0.0	0.0	0.0	Bacteria	Verrucomicrobiota	Verrucomicrobiae	Opitutales	Puniceicoccaceae	Lentimonas	uncultured marine
ASV250	3.0	9.0	6.0	8.0	2.0	7.0	1.0	9.0	5.0	2.0	Bacteria	Proteobacteria	Gammaproteobacteria	Alteromonadales	Pseudoalteromonadaceae	Pseudoalteromonas	Pseudoalteromonas sp.
ASV251	0.0	0.0	0.0	0.0	0.0	0.0	0.0	0.0	0.0	1.0	Bacteria	Proteobacteria	Alphaproteobacteria	Rhodobacterales	Rhodobacteraceae	Roseobacter	uncultured bacterium
ASV252	2.0	46.0	3.0	5.0	453.0	549.0	620.0	392.0	915.0	965.0	Bacteria	Proteobacteria	Alphaproteobacteria	Caulobacterales	Hyphomonadaceae	Hellea
ASV253	0.0	2.0	0.0	3.0	0.0	0.0	0.0	0.0	0.0	0.0	Bacteria	Proteobacteria	Gammaproteobacteria	Thiotrichales	Thiotrichaceae	uncultured	uncultured gamma
ASV254	0.0	0.0	0.0	0.0	0.0	0.0	11.0	0.0	2.0	0.0	Bacteria	Proteobacteria	Alphaproteobacteria	Rhodobacterales	Rhodobacteraceae	Sedimentitalea	uncultured bacterium
ASV255	0.0	0.0	0.0	0.0	85.0	0.0	0.0	0.0	0.0	0.0	Bacteria	Actinobacteriota	Actinobacteria	Bifidobacteriales	Bifidobacteriaceae	Bifidobacterium
ASV256	0.0	8.0	0.0	0.0	0.0	0.0	0.0	1.0	0.0	0.0	Bacteria	Proteobacteria	Alphaproteobacteria	Rhodobacterales	Rhodobacteraceae	Octadecabacter	uncultured bacterium
ASV257	0.0	0.0	0.0	0.0	0.0	3.0	0.0	0.0	0.0	0.0	Bacteria	Proteobacteria	Alphaproteobacteria	Rhodobacterales	Rhodobacteraceae	Nereida	Nereida sp.
ASV258	0.0	1.0	0.0	0.0	0.0	0.0	0.0	0.0	0.0	0.0	Bacteria	Proteobacteria	Alphaproteobacteria	Sphingomonadales	Sphingomonadaceae	Parasphingopyxis	uncultured bacterium
ASV259	0.0	0.0	0.0	8.0	0.0	0.0	0.0	0.0	0.0	0.0	Bacteria	Proteobacteria	Alphaproteobacteria	Rhodobacterales	Rhodobacteraceae	Pelagimonas
ASV260	0.0	0.0	0.0	1.0	0.0	0.0	0.0	0.0	0.0	0.0	Bacteria	Bacteroidota	Bacteroidia	Flavobacteriales	Flavobacteriaceae	uncultured	Ulvibacter sp.
ASV261	3.0	0.0	0.0	12.0	0.0	0.0	0.0	0.0	0.0	3.0	Bacteria	Bacteroidota	Bacteroidia	Cytophagales	Cyclobacteriaceae	Fabibacter
ASV262	5.0	0.0	0.0	2.0	48.0	8.0	10.0	31.0	8.0	68.0	Bacteria	Bacteroidota	Bacteroidia	Flavobacteriales	Flavobacteriaceae	Nonlabens
ASV263	0.0	7.0	1.0	0.0	0.0	0.0	0.0	0.0	0.0	0.0	Bacteria	Bacteroidota	Bacteroidia	Flavobacteriales	Flavobacteriaceae	Croceitalea	uncultured bacterium
ASV264	0.0	2.0	0.0	0.0	0.0	0.0	0.0	0.0	0.0	0.0	Bacteria	Proteobacteria	Alphaproteobacteria	Rhodobacterales	Rhodobacteraceae	Silicimonas	uncultured Alphaproteobacteria
ASV265	0.0	0.0	0.0	6.0	0.0	0.0	0.0	0.0	0.0	0.0	Bacteria	Proteobacteria	Alphaproteobacteria	Rhodobacterales	Rhodobacteraceae	Albimonas
ASV266	0.0	0.0	0.0	0.0	0.0	0.0	0.0	0.0	5.0	0.0	Archaea	Crenarchaeota	Nitrososphaeria	Nitrosopumilales	Nitrosopumilaceae	Unidentified Nitrosopumilaceae
ASV267	0.0	0.0	0.0	0.0	2.0	0.0	0.0	0.0	0.0	0.0	Bacteria	Acidobacteriota	Blastocatellia	Blastocatellales	Blastocatellaceae	JGI_0001001-H03
ASV268	4.0	0.0	4.0	4.0	0.0	0.0	0.0	0.0	1.0	3.0	Bacteria	Campilobacterota	Campylobacteria	Campylobacterales	Arcobacteraceae	uncultured	uncultured bacterium
ASV269	0.0	0.0	0.0	0.0	0.0	0.0	0.0	2.0	0.0	0.0	Bacteria	Proteobacteria	Alphaproteobacteria	Caulobacterales	Hyphomonadaceae	Algimonas	Algimonas
ASV270	0.0	2.0	0.0	0.0	0.0	0.0	0.0	0.0	0.0	0.0	Bacteria	Myxococcota	Polyangia	Nannocystales	Nannocystaceae	uncultured
ASV271	0.0	0.0	0.0	2.0	0.0	0.0	0.0	0.0	0.0	0.0	Bacteria	Bacteroidota	Bacteroidia	Flavobacteriales	Crocinitomicaceae	uncultured	uncultured bacterium
ASV272	0.0	0.0	0.0	0.0	0.0	2.0	5.0	4.0	1.0	6.0	Bacteria	Proteobacteria	Gammaproteobacteria	Cellvibrionales	Cellvibrionaceae	Uncultured Cellvibrionaceae	uncultured proteobacterium
ASV273	0.0	6.0	0.0	3.0	12.0	7.0	94.0	0.0	15.0	232.0	Bacteria	Proteobacteria	Alphaproteobacteria	Rhodobacterales	Rhodobacteraceae	Uncultured Rhodobacteraceae	uncultured Alphaproteobacteria
ASV274	0.0	0.0	0.0	1.0	0.0	0.0	0.0	0.0	0.0	0.0	Bacteria	Verrucomicrobiota	Verrucomicrobiae	Verrucomicrobiales	Rubritaleaceae	Persicirhabdus	Verrucomicrobium sp.
ASV275	12.0	43.0	24.0	40.0	112.0	54.0	32.0	85.0	54.0	19.0	Bacteria	Proteobacteria	Gammaproteobacteria	Burkholderiales	Burkholderiaceae	Ralstonia	uncultured bacterium
ASV276	0.0	0.0	0.0	0.0	0.0	0.0	0.0	3.0	0.0	0.0	Bacteria	Bacteroidota	Bacteroidia	Flavobacteriales	Flavobacteriaceae	Lutibacter	Lutibacter holmesii
ASV277	0.0	12.0	0.0	0.0	99.0	0.0	0.0	0.0	0.0	0.0	Bacteria	Actinobacteriota	Actinobacteria	Micrococcales	Micrococcaceae	Rothia
ASV278	2.0	2.0	7.0	0.0	0.0	0.0	0.0	3.0	3.0	0.0	Bacteria	Proteobacteria	Gammaproteobacteria	Alteromonadales	Colwelliaceae	Colwellia
ASV279	0.0	0.0	0.0	7.0	0.0	0.0	0.0	0.0	0.0	0.0	Bacteria	Firmicutes	Clostridia	Peptostreptococcales-Tissierellales	Fusibacteraceae	Fusibacter	bioreactor metagenome
ASV280	0.0	0.0	3.0	2.0	0.0	0.0	0.0	0.0	0.0	0.0	Bacteria	Proteobacteria	Gammaproteobacteria	Alteromonadales	Psychromonadaceae	Agarivorans	Agarivorans litoreus
ASV281	9.0	0.0	1.0	0.0	0.0	0.0	0.0	0.0	0.0	0.0	Bacteria	Bacteroidota	Bacteroidia	Flavobacteriales	Cryomorphaceae	Vicingus	uncultured Owenweeksia
ASV282	22.0	134.0	17.0	0.0	0.0	0.0	0.0	0.0	0.0	0.0	Bacteria	Cyanobacteria	Cyanobacteriia	Synechococcales	Cyanobiaceae	Synechococcus_CC9902	uncultured bacterium
ASV283	0.0	0.0	6.0	0.0	0.0	0.0	0.0	0.0	0.0	0.0	Bacteria	Dadabacteria	Dadabacteriia	Dadabacteriales	Dadabacteriales	Dadabacteriales
ASV284	0.0	0.0	6.0	13.0	0.0	0.0	0.0	0.0	0.0	0.0	Bacteria	Proteobacteria	Alphaproteobacteria	Rhizobiales	Rhizobiaceae	Lentilitoribacter
ASV285	0.0	0.0	0.0	2.0	0.0	0.0	0.0	3.0	0.0	0.0	Bacteria	Proteobacteria	Gammaproteobacteria	Unidentified Gammaproteobacteria	Unidentified Gammaproteobacteria	Unidentified Gammaproteobacteria	Unidentified Gammaproteobacteria
ASV286	0.0	0.0	0.0	0.0	2.0	1.0	0.0	0.0	0.0	0.0	Bacteria	Proteobacteria	Alphaproteobacteria	Sphingomonadales	Sphingomonadaceae	Erythrobacter
ASV287	0.0	0.0	0.0	0.0	4.0	0.0	0.0	1.0	0.0	0.0	Bacteria	Bacteroidota	Bacteroidia	Flavobacteriales	Flavobacteriaceae	Lutimonas	uncultured Bacteroidetes
ASV288	8.0	24.0	2.0	10.0	0.0	0.0	0.0	0.0	0.0	0.0	Bacteria	Bacteroidota	Bacteroidia	Flavobacteriales	NS9_marine_group	NS9_marine_group	uncultured bacterium
ASV289	0.0	0.0	0.0	2.0	0.0	0.0	0.0	0.0	0.0	0.0	Bacteria	Proteobacteria	Alphaproteobacteria	Caulobacterales	Hyphomonadaceae	Hyphomonas
ASV290	1.0	21.0	0.0	0.0	0.0	0.0	0.0	0.0	0.0	0.0	Bacteria	Actinobacteriota	Actinobacteria	Corynebacteriales	Mycobacteriaceae	Mycobacterium
ASV291	0.0	0.0	2.0	10.0	11.0	12.0	4.0	6.0	0.0	56.0	Bacteria	Proteobacteria	Alphaproteobacteria	Rhodobacterales	Rhodobacteraceae	Octadecabacter	uncultured marine
ASV292	0.0	0.0	0.0	0.0	1.0	0.0	0.0	0.0	0.0	0.0	Bacteria	Bacteroidota	Bacteroidia	Bacteroidales	Prolixibacteraceae	Draconibacterium	uncultured bacterium
ASV293	4.0	20.0	6.0	35.0	0.0	3.0	0.0	5.0	2.0	0.0	Bacteria	Actinobacteriota	Acidimicrobiia	Microtrichales	Ilumatobacteraceae	Ilumatobacter	uncultured bacterium
ASV294	2.0	2.0	7.0	12.0	25.0	0.0	3.0	12.0	0.0	27.0	Bacteria	Bacteroidota	Bacteroidia	Flavobacteriales	Flavobacteriaceae	Maribacter
ASV295	0.0	0.0	0.0	7.0	0.0	0.0	0.0	0.0	0.0	0.0	Bacteria	Desulfobacterota	Desulfobacteria	Desulfobacterales	Desulfosarcinaceae	Desulfosarcina
ASV296	1.0	43.0	39.0	54.0	63.0	15.0	11.0	29.0	25.0	7.0	Bacteria	Actinobacteriota	Actinobacteria	Propionibacteriales	Propionibacteriaceae	Cutibacterium	uncultured bacterium
ASV297	0.0	0.0	0.0	2.0	0.0	0.0	0.0	0.0	0.0	0.0	Bacteria	Proteobacteria	Gammaproteobacteria	Oceanospirillales	Nitrincolaceae	Corallomonas	uncultured bacterium
ASV298	0.0	0.0	4.0	3.0	0.0	0.0	0.0	0.0	0.0	0.0	Bacteria	Bacteroidota	Bacteroidia	Flavobacteriales	NS9_marine_group	NS9_marine_group	uncultured Bacteroidetes
ASV299	0.0	0.0	0.0	1.0	0.0	0.0	0.0	0.0	0.0	0.0	Bacteria	Bdellovibrionota	Bdellovibrionia	Bdellovibrionales	Bdellovibrionaceae	Bdellovibrio	uncultured delta
ASV300	0.0	0.0	1.0	0.0	0.0	0.0	0.0	0.0	0.0	0.0	Bacteria	Proteobacteria	Alphaproteobacteria	Rhizobiales	Beijerinckiaceae	Chelatococcus
ASV301	0.0	0.0	0.0	0.0	0.0	0.0	0.0	3.0	0.0	0.0	Bacteria	Firmicutes	Bacilli	Lactobacillales	Enterococcaceae	Enterococcus	Enterococcus cecorum
ASV302	0.0	4.0	0.0	0.0	0.0	0.0	0.0	0.0	0.0	0.0	Bacteria	Proteobacteria	Alphaproteobacteria	Rhizobiales	Xanthobacteraceae	uncultured
ASV303	0.0	0.0	0.0	0.0	4.0	0.0	0.0	5.0	0.0	0.0	Bacteria	Proteobacteria	Alphaproteobacteria	Rhodobacterales	Rhodobacteraceae	Amylibacter	uncultured marine
ASV304	20.0	0.0	28.0	0.0	0.0	0.0	0.0	0.0	0.0	0.0	Bacteria	Proteobacteria	Alphaproteobacteria	SAR11_clade	Clade_III	Clade_III
ASV305	0.0	0.0	0.0	0.0	0.0	8.0	15.0	4.0	1.0	11.0	Bacteria	Bacteroidota	Bacteroidia	Chitinophagales	Saprospiraceae	Rubidimonas	uncultured bacterium
ASV306	0.0	0.0	0.0	5.0	0.0	0.0	0.0	0.0	0.0	0.0	Bacteria	Verrucomicrobiota	Verrucomicrobiae	Verrucomicrobiales	Rubritaleaceae	Roseibacillus	uncultured Roseibacillus
ASV307	0.0	0.0	0.0	0.0	0.0	0.0	0.0	5.0	0.0	0.0	Bacteria	Cyanobacteria	Cyanobacteriia	Phormidesmiales	Phormidesmiaceae	Phormidesmis_ANT.LACV5.1	uncultured cyanobacterium
ASV308	4.0	0.0	0.0	0.0	0.0	0.0	0.0	0.0	0.0	0.0	Bacteria	Proteobacteria	Gammaproteobacteria	Alteromonadales	Alteromonadaceae	uncultured
ASV309	0.0	0.0	2.0	0.0	0.0	0.0	0.0	0.0	0.0	0.0	Bacteria	Firmicutes	Negativicutes	Veillonellales-Selenomonadales	Selenomonadaceae	Selenomonas	uncultured bacterium
ASV310	0.0	0.0	0.0	7.0	0.0	2.0	0.0	0.0	0.0	0.0	Bacteria	Proteobacteria	Gammaproteobacteria	Gammaproteobacteria_Incertae_Sedis	Unknown_Family	uncultured	uncultured gamma
ASV311	0.0	0.0	0.0	2.0	0.0	0.0	0.0	0.0	0.0	0.0	Bacteria	Bacteroidota	Rhodothermia	Rhodothermales	Rhodothermaceae	uncultured	uncultured Bacteroidetes
ASV312	0.0	0.0	0.0	0.0	0.0	0.0	0.0	3.0	0.0	0.0	Bacteria	Proteobacteria	Gammaproteobacteria	Alteromonadales	Colwelliaceae	Thalassotalea	uncultured bacterium
ASV313	0.0	0.0	0.0	0.0	2.0	0.0	0.0	0.0	1.0	0.0	Bacteria	Firmicutes	Clostridia	Peptostreptococcales-Tissierellales	Peptostreptococcales-Tissierellales	Anaerococcus	uncultured bacterium
ASV314	0.0	0.0	0.0	0.0	0.0	0.0	6.0	0.0	0.0	0.0	Bacteria	Cyanobacteria	Cyanobacteriia	Phormidesmiales	Phormidesmiaceae	Phormidesmis_ANT.LACV5.1	uncultured bacterium
ASV315	3.0	7.0	0.0	5.0	0.0	32.0	9.0	0.0	0.0	0.0	Bacteria	Bacteroidota	Bacteroidia	Flavobacteriales	Flavobacteriaceae	uncultured
ASV316	0.0	3.0	0.0	0.0	5.0	2.0	2.0	0.0	0.0	0.0	Bacteria	Proteobacteria	Gammaproteobacteria	Steroidobacterales	Woeseiaceae	Woeseia
ASV317	0.0	5.0	7.0	1.0	0.0	0.0	0.0	0.0	0.0	0.0	Bacteria	Bacteroidota	Bacteroidia	Flavobacteriales	Flavobacteriaceae	Lutibacter	uncultured bacterium
ASV318	0.0	0.0	1.0	1.0	0.0	0.0	0.0	0.0	0.0	0.0	Bacteria	Bacteroidota	Bacteroidia	Flavobacteriales	Crocinitomicaceae	Fluviicola
ASV319	1318.0	795.0	10.0	154.0	0.0	0.0	0.0	0.0	0.0	0.0	Bacteria	Verrucomicrobiota	Verrucomicrobiae	Opitutales	Puniceicoccaceae	Lentimonas
ASV320	5.0	24.0	7.0	6.0	0.0	0.0	0.0	0.0	0.0	0.0	Bacteria	Bacteroidota	Bacteroidia	Flavobacteriales	NS9_marine_group	NS9_marine_group
ASV321	0.0	0.0	4.0	0.0	0.0	0.0	0.0	0.0	0.0	0.0	Bacteria	Proteobacteria	Gammaproteobacteria	Chromatiales	Chromatiaceae	Thiohalocapsa	uncultured bacterium
ASV322	5.0	9.0	8.0	18.0	0.0	0.0	0.0	0.0	0.0	0.0	Bacteria	Bacteroidota	Bacteroidia	Flavobacteriales	Flavobacteriaceae	Formosa	uncultured bacterium
ASV323	0.0	0.0	0.0	0.0	4.0	0.0	0.0	0.0	0.0	0.0	Bacteria	Firmicutes	Clostridia	Lachnospirales	Lachnospiraceae	[Ruminococcus]_torques_group	uncultured bacterium
ASV324	0.0	0.0	1.0	0.0	0.0	0.0	3.0	0.0	0.0	0.0	Bacteria	Proteobacteria	Gammaproteobacteria	Arenicellales	Arenicellaceae	uncultured	uncultured gamma
ASV325	0.0	0.0	0.0	1.0	0.0	0.0	0.0	0.0	0.0	0.0	Bacteria	Proteobacteria	Gammaproteobacteria	Oceanospirillales	Halomonadaceae	Cobetia
ASV326	120.0	168.0	191.0	32.0	0.0	0.0	0.0	0.0	0.0	0.0	Bacteria	Proteobacteria	Alphaproteobacteria	Rhodobacterales	Rhodobacteraceae	Planktomarina	uncultured marine
ASV327	0.0	1.0	0.0	0.0	0.0	0.0	0.0	0.0	0.0	0.0	Bacteria	Actinobacteriota	Actinobacteria	Propionibacteriales	Propionibacteriaceae	uncultured	uncultured bacterium
ASV328	0.0	0.0	0.0	0.0	5.0	0.0	0.0	0.0	0.0	0.0	Bacteria	Firmicutes	Negativicutes	Veillonellales-Selenomonadales	Veillonellaceae	Dialister	uncultured bacterium
ASV329	0.0	0.0	0.0	0.0	0.0	0.0	9.0	0.0	0.0	1.0	Bacteria	Cyanobacteria	Cyanobacteriia	Cyanobacteriales	Xenococcaceae	Pleurocapsa_PCC-7319	uncultured bacterium
ASV330	0.0	0.0	0.0	17.0	22.0	3.0	3.0	12.0	1.0	12.0	Bacteria	Proteobacteria	Alphaproteobacteria	Rhodobacterales	Rhodobacteraceae	Sulfitobacter	Sulfitobacter donghicola
ASV331	2.0	0.0	0.0	0.0	0.0	0.0	0.0	0.0	0.0	0.0	Bacteria	Bacteroidota	Bacteroidia	Flavobacteriales	Flavobacteriaceae	NS2b_marine_group
ASV332	0.0	0.0	0.0	0.0	0.0	0.0	7.0	2.0	0.0	5.0	Bacteria	Proteobacteria	Gammaproteobacteria	Arenicellales	Arenicellaceae	Arenicella
ASV333	0.0	0.0	2.0	0.0	2.0	0.0	0.0	0.0	0.0	0.0	Bacteria	Proteobacteria	Alphaproteobacteria	Caulobacterales	Caulobacteraceae	Brevundimonas
ASV334	0.0	4.0	3.0	0.0	0.0	0.0	0.0	0.0	2.0	0.0	Bacteria	Proteobacteria	Alphaproteobacteria	Rhizobiales	Rhizobiaceae	Pseudahrensia
ASV335	0.0	0.0	0.0	0.0	0.0	0.0	2.0	0.0	0.0	0.0	Bacteria	Desulfobacterota	Desulfobulbia	Desulfobulbales	Desulfobulbaceae	Candidatus_Electrothrix	Candidatus Electrothrix
ASV336	2.0	24.0	4.0	1.0	56.0	26.0	14.0	12.0	27.0	9.0	Bacteria	Firmicutes	Bacilli	Mycoplasmatales	Mycoplasmataceae	Mycoplasma	Mycoplasma wenyonii
ASV337	120.0	57.0	64.0	33.0	0.0	0.0	0.0	0.0	0.0	0.0	Bacteria	Proteobacteria	Alphaproteobacteria	Puniceispirillales	SAR116_clade	SAR116_clade
ASV338	0.0	0.0	0.0	0.0	9.0	0.0	0.0	0.0	0.0	0.0	Bacteria	Proteobacteria	Gammaproteobacteria	Burkholderiales	Sutterellaceae	Parasutterella	uncultured bacterium
ASV339	0.0	0.0	0.0	0.0	0.0	2.0	0.0	0.0	0.0	0.0	Bacteria	Proteobacteria	Gammaproteobacteria	Xanthomonadales	Rhodanobacteraceae	Dyella	uncultured Dyella
ASV340	0.0	0.0	6.0	2.0	0.0	0.0	0.0	1.0	0.0	0.0	Bacteria	Bacteroidota	Bacteroidia	Flavobacteriales	Flavobacteriaceae	Flavirhabdus	uncultured bacterium
ASV341	3.0	0.0	1.0	0.0	0.0	0.0	0.0	0.0	0.0	0.0	Bacteria	Patescibacteria	Saccharimonadia	Saccharimonadales	Saccharimonadales	Saccharimonadales	uncultured Candidatus
ASV342	2.0	0.0	0.0	0.0	0.0	0.0	0.0	0.0	0.0	0.0	Bacteria	Proteobacteria	Alphaproteobacteria	Rickettsiales	S25-593	S25-593	uncultured bacterium
ASV343	0.0	0.0	0.0	3.0	0.0	0.0	0.0	0.0	0.0	0.0	Bacteria	Proteobacteria	Gammaproteobacteria	Oceanospirillales	Nitrincolaceae	Amphritea	bacterium endosymbiont
ASV344	0.0	3.0	0.0	0.0	0.0	0.0	0.0	0.0	0.0	0.0	Bacteria	Proteobacteria	Gammaproteobacteria	Cellvibrionales	Cellvibrionaceae	Uncultured Cellvibrionaceae	uncultured gamma
ASV345	0.0	8.0	0.0	0.0	0.0	0.0	0.0	0.0	0.0	0.0	Bacteria	Proteobacteria	Alphaproteobacteria	Sphingomonadales	Sphingomonadaceae	Novosphingobium
ASV346	0.0	0.0	5.0	9.0	0.0	0.0	0.0	0.0	0.0	0.0	Bacteria	Proteobacteria	Alphaproteobacteria	Rhodobacterales	Rhodobacteraceae	Marivita	uncultured bacterium
ASV347	0.0	0.0	3.0	11.0	0.0	0.0	0.0	0.0	0.0	0.0	Bacteria	Proteobacteria	Gammaproteobacteria	Alteromonadales	Alteromonadaceae	Aliiglaciecola
ASV348	0.0	7.0	0.0	0.0	0.0	0.0	0.0	0.0	0.0	0.0	Archaea	Nanoarchaeota	Nanoarchaeia	Woesearchaeales	Woesearchaeales	Woesearchaeales	uncultured euryarchaeote
ASV349	0.0	13.0	2.0	0.0	49.0	23.0	8.0	8.0	41.0	39.0	Bacteria	Bacteroidota	Bacteroidia	Flavobacteriales	Flavobacteriaceae	Dokdonia
ASV350	0.0	0.0	3.0	0.0	7.0	10.0	0.0	5.0	0.0	0.0	Bacteria	Bacteroidota	Bacteroidia	Flavobacteriales	Flavobacteriaceae	Winogradskyella	Winogradskyella sp.
ASV351	0.0	0.0	5.0	0.0	0.0	0.0	0.0	0.0	0.0	0.0	Archaea	Crenarchaeota	Nitrososphaeria	Nitrosopumilales	Nitrosopumilaceae	Candidatus_Nitrosopumilus	uncultured archaeon
ASV352	64.0	7.0	24.0	7.0	0.0	0.0	0.0	0.0	2.0	0.0	Bacteria	Proteobacteria	Gammaproteobacteria	Oceanospirillales	Litoricolaceae	Litoricola	uncultured gamma
ASV353	0.0	0.0	0.0	0.0	7.0	0.0	0.0	0.0	0.0	0.0	Bacteria	Actinobacteriota	Actinobacteria	Pseudonocardiales	Pseudonocardiaceae	Pseudonocardia	uncultured bacterium
ASV354	6.0	2.0	0.0	0.0	0.0	0.0	0.0	0.0	0.0	0.0	Bacteria	Campilobacterota	Campylobacteria	Campylobacterales	Sulfurospirillaceae	Sulfurospirillum	uncultured bacterium
ASV355	0.0	0.0	0.0	3.0	0.0	0.0	0.0	0.0	0.0	0.0	Bacteria	Patescibacteria	Parcubacteria	Candidatus_Kaiserbacteria	Candidatus_Kaiserbacteria	Candidatus_Kaiserbacteria	uncultured bacterium
ASV356	0.0	0.0	0.0	0.0	5.0	0.0	0.0	0.0	0.0	0.0	Bacteria	Fusobacteriota	Fusobacteriia	Fusobacteriales	Fusobacteriaceae	Psychrilyobacter
ASV357	0.0	6.0	29.0	26.0	7.0	5.0	23.0	24.0	1.0	8.0	Bacteria	Proteobacteria	Gammaproteobacteria	Alteromonadales	Alteromonadaceae	Paraglaciecola
ASV358	0.0	0.0	0.0	0.0	0.0	0.0	0.0	1.0	0.0	0.0	Bacteria	Proteobacteria	Gammaproteobacteria	Alteromonadales	Alteromonadaceae	Glaciecola	uncultured gamma
ASV359	52.0	202.0	21.0	70.0	0.0	45.0	13.0	53.0	7.0	37.0	Bacteria	Proteobacteria	Alphaproteobacteria	Rhodobacterales	Rhodobacteraceae	Sulfitobacter	uncultured marine
ASV360	62.0	1.0	40.0	12.0	5.0	0.0	0.0	0.0	0.0	0.0	Bacteria	Actinobacteriota	Acidimicrobiia	Actinomarinales	Actinomarinaceae	Candidatus_Actinomarina
ASV361	24.0	4.0	23.0	0.0	0.0	0.0	0.0	0.0	0.0	0.0	Bacteria	Proteobacteria	Alphaproteobacteria	Rhodospirillales	AEGEAN-169_marine_group	AEGEAN-169_marine_group
ASV362	22.0	5.0	10.0	0.0	0.0	0.0	0.0	0.0	0.0	0.0	Bacteria	Proteobacteria	Alphaproteobacteria	Rhodospirillales	AEGEAN-169_marine_group	AEGEAN-169_marine_group	uncultured bacterium
ASV363	0.0	0.0	0.0	0.0	0.0	0.0	0.0	0.0	2.0	0.0	Bacteria	Bacteroidota	Bacteroidia	Cytophagales	Cyclobacteriaceae	Fulvivirga	uncultured bacterium
ASV364	0.0	0.0	0.0	0.0	0.0	0.0	0.0	0.0	9.0	0.0	Bacteria	Proteobacteria	Alphaproteobacteria	Caulobacterales	Hyphomonadaceae	Hirschia	Hirschia baltica
ASV365	0.0	0.0	0.0	0.0	0.0	2.0	0.0	0.0	0.0	0.0	Bacteria	Proteobacteria	Alphaproteobacteria	Rhodobacterales	Rhodobacteraceae	Jannaschia	Jannaschia cystaugens
ASV366	0.0	10.0	0.0	3.0	7.0	0.0	0.0	0.0	0.0	0.0	Bacteria	Bacteroidota	Bacteroidia	Flavobacteriales	Flavobacteriaceae	Olleya
ASV367	12.0	5.0	230.0	579.0	42.0	6.0	0.0	0.0	2.0	0.0	Bacteria	Bacteroidota	Bacteroidia	Flavobacteriales	Flavobacteriaceae	Algibacter
ASV368	0.0	0.0	0.0	9.0	0.0	0.0	0.0	0.0	0.0	0.0	Bacteria	Proteobacteria	Alphaproteobacteria	Rhodobacterales	Rhodobacteraceae	Halocynthiibacter	Halocynthiibacter arcticus
ASV369	0.0	0.0	3.0	0.0	0.0	2.0	0.0	0.0	0.0	0.0	Bacteria	Desulfobacterota	Desulfobacteria	Desulfobacterales	Desulfosarcinaceae	uncultured	uncultured bacterium
ASV370	0.0	0.0	0.0	0.0	0.0	0.0	0.0	5.0	0.0	0.0	Bacteria	Bacteroidota	Bacteroidia	Chitinophagales	Uncultured Chitinophagales	Uncultured Chitinophagales	uncultured Bacteroidetes
ASV371	0.0	0.0	0.0	0.0	4.0	0.0	0.0	0.0	0.0	0.0	Bacteria	Firmicutes	Clostridia	Lachnospirales	Lachnospiraceae	Fusicatenibacter	uncultured bacterium
ASV372	0.0	5.0	0.0	0.0	0.0	0.0	0.0	0.0	0.0	0.0	Bacteria	Proteobacteria	Alphaproteobacteria	Puniceispirillales	uncultured	uncultured	uncultured bacterium
ASV373	0.0	1.0	2.0	0.0	0.0	0.0	0.0	0.0	4.0	0.0	Bacteria	Proteobacteria	Gammaproteobacteria	Pseudomonadales	Pseudomonadaceae	Pseudomonas
ASV374	0.0	5.0	0.0	0.0	0.0	0.0	0.0	0.0	0.0	0.0	Bacteria	Campilobacterota	Campylobacteria	Campylobacterales	Sulfurimonadaceae	Sulfurimonas
ASV375	0.0	6.0	0.0	0.0	0.0	0.0	0.0	0.0	0.0	0.0	Bacteria	Firmicutes	Clostridia	Peptostreptococcales-Tissierellales	Peptostreptococcaceae	Romboutsia	uncultured bacterium
ASV376	7.0	0.0	0.0	0.0	0.0	0.0	0.0	0.0	0.0	0.0	Bacteria	Proteobacteria	Gammaproteobacteria	Burkholderiales	Nitrosomonadaceae	IS-44	uncultured bacterium
ASV377	0.0	0.0	0.0	0.0	1.0	0.0	0.0	0.0	1.0	0.0	Bacteria	Actinobacteriota	Actinobacteria	Propionibacteriales	Nocardioidaceae	Nocardioides	Nocardioides sp.
ASV378	2.0	0.0	0.0	0.0	0.0	0.0	0.0	0.0	0.0	0.0	Bacteria	Patescibacteria	Parcubacteria	Candidatus_Campbellbacteria	Candidatus_Campbellbacteria	Candidatus_Campbellbacteria	uncultured bacterium
ASV379	0.0	5.0	0.0	6.0	9.0	0.0	0.0	8.0	2.0	0.0	Bacteria	Proteobacteria	Gammaproteobacteria	Alteromonadales	Psychromonadaceae	Psychromonas
ASV380	1.0	0.0	0.0	0.0	0.0	0.0	0.0	0.0	0.0	0.0	Bacteria	Proteobacteria	Alphaproteobacteria	Rhizobiales	Rhizobiaceae	Mesorhizobium
ASV381	0.0	0.0	2.0	0.0	0.0	0.0	0.0	0.0	0.0	0.0	Bacteria	Deinococcota	Deinococci	Thermales	Thermaceae	Thermus	Thermus scotoductus
ASV382	0.0	0.0	0.0	4.0	0.0	0.0	0.0	0.0	0.0	0.0	Bacteria	Proteobacteria	Alphaproteobacteria	Puniceispirillales	SAR116_clade	SAR116_clade	uncultured alpha
ASV383	0.0	2.0	0.0	1.0	0.0	3.0	0.0	0.0	0.0	0.0	Bacteria	Bacteroidota	Bacteroidia	Flavobacteriales	Flavobacteriaceae	Maribacter	uncultured bacterium
ASV384	0.0	0.0	0.0	0.0	10.0	0.0	0.0	0.0	0.0	0.0	Bacteria	Proteobacteria	Gammaproteobacteria	Enterobacterales	Enterobacteriaceae	Escherichia-Shigella	Escherichia coli
ASV385	0.0	0.0	0.0	0.0	3.0	0.0	0.0	0.0	0.0	0.0	Bacteria	Myxococcota	Polyangia	Nannocystales	Nannocystaceae	uncultured	uncultured delta
ASV386	2.0	0.0	0.0	25.0	16.0	8.0	30.0	7.0	12.0	56.0	Bacteria	Proteobacteria	Alphaproteobacteria	Rhodobacterales	Rhodobacteraceae	Tateyamaria
ASV387	28.0	44.0	0.0	1.0	0.0	0.0	0.0	7.0	0.0	0.0	Bacteria	Verrucomicrobiota	Verrucomicrobiae	Verrucomicrobiales	Rubritaleaceae	Roseibacillus
ASV388	0.0	0.0	0.0	0.0	0.0	0.0	0.0	2.0	0.0	0.0	Bacteria	Gemmatimonadota	BD2-11_terrestrial_group	BD2-11_terrestrial_group	BD2-11_terrestrial_group	BD2-11_terrestrial_group	uncultured bacterium
ASV389	0.0	0.0	2.0	0.0	0.0	0.0	0.0	0.0	0.0	0.0	Bacteria	Patescibacteria	Gracilibacteria	Candidatus_Peregrinibacteria	Candidatus_Peregrinibacteria	Candidatus_Peregrinibacteria	uncultured Microgenomates
ASV390	0.0	0.0	0.0	0.0	5.0	0.0	0.0	0.0	0.0	0.0	Bacteria	Bacteroidota	Bacteroidia	Flavobacteriales	Schleiferiaceae	Schleiferia
ASV391	12.0	57.0	0.0	20.0	0.0	0.0	0.0	0.0	0.0	0.0	Bacteria	Proteobacteria	Gammaproteobacteria	KI89A_clade	KI89A_clade	KI89A_clade	uncultured bacterium
ASV392	0.0	0.0	0.0	8.0	0.0	0.0	0.0	0.0	0.0	0.0	Bacteria	Bacteroidota	Bacteroidia	Flavobacteriales	Flavobacteriaceae	Aquibacter	uncultured bacterium
ASV393	0.0	0.0	0.0	0.0	0.0	0.0	0.0	0.0	2.0	0.0	Bacteria	Bacteroidota	Bacteroidia	Flavobacteriales	Flavobacteriaceae	Winogradskyella	uncultured bacterium
ASV394	0.0	4.0	0.0	0.0	0.0	0.0	0.0	0.0	0.0	0.0	Bacteria	Proteobacteria	Gammaproteobacteria	Beggiatoales	Beggiatoaceae	uncultured	uncultured gamma
ASV395	0.0	0.0	6.0	5.0	0.0	0.0	0.0	0.0	0.0	0.0	Bacteria	Proteobacteria	Gammaproteobacteria	Vibrionales	Vibrionaceae	Enterovibrio
ASV396	0.0	0.0	0.0	0.0	5.0	3.0	4.0	0.0	0.0	0.0	Bacteria	Proteobacteria	Gammaproteobacteria	Alteromonadales	Alteromonadaceae	uncultured	uncultured bacterium
ASV397	0.0	0.0	0.0	0.0	0.0	0.0	0.0	9.0	2.0	0.0	Bacteria	Proteobacteria	Gammaproteobacteria	Gammaproteobacteria_Incertae_Sedis	Unknown_Family	uncultured
ASV398	0.0	0.0	0.0	0.0	9.0	0.0	0.0	0.0	0.0	6.0	Bacteria	Firmicutes	Clostridia	Peptostreptococcales-Tissierellales	Fusibacteraceae	Fusibacter	uncultured bacterium
ASV399	0.0	0.0	0.0	10.0	0.0	0.0	0.0	0.0	0.0	0.0	Bacteria	Bacteroidota	Bacteroidia	Flavobacteriales	Flavobacteriaceae	Eudoraea	uncultured bacterium
ASV400	0.0	0.0	0.0	0.0	0.0	2.0	30.0	0.0	0.0	0.0	Bacteria	Proteobacteria	Alphaproteobacteria	Sphingomonadales	Sphingomonadaceae	uncultured	uncultured bacterium
ASV401	0.0	0.0	0.0	3.0	0.0	0.0	0.0	0.0	0.0	0.0	Bacteria	Proteobacteria	Alphaproteobacteria	Rhodobacterales	Rhodobacteraceae	Amylibacter	uncultured bacterium
ASV402	0.0	0.0	0.0	0.0	6.0	0.0	0.0	0.0	1.0	0.0	Bacteria	Bacteroidota	Bacteroidia	Flavobacteriales	Flavobacteriaceae	Eudoraea
ASV403	2.0	0.0	0.0	0.0	0.0	0.0	0.0	0.0	0.0	0.0	Bacteria	Proteobacteria	Gammaproteobacteria	Burkholderiales	Rhodocyclaceae	Denitratisoma	uncultured beta
ASV404	0.0	0.0	0.0	0.0	3.0	0.0	6.0	0.0	0.0	2.0	Bacteria	Planctomycetota	OM190	OM190	OM190	OM190
ASV405	116.0	41.0	21.0	17.0	0.0	0.0	0.0	0.0	0.0	0.0	Bacteria	Bacteroidota	Bacteroidia	Flavobacteriales	Flavobacteriaceae	NS5_marine_group	uncultured Flavobacteriia
ASV406	9.0	4.0	6.0	16.0	0.0	0.0	0.0	0.0	0.0	0.0	Bacteria	Bacteroidota	Bacteroidia	Flavobacteriales	Flavobacteriaceae	NS3a_marine_group
ASV407	2.0	36.0	1.0	0.0	1.0	3.0	1.0	0.0	2.0	0.0	Bacteria	Proteobacteria	Alphaproteobacteria	Reyranellales	Reyranellaceae	Reyranella
ASV408	0.0	0.0	0.0	0.0	0.0	0.0	0.0	0.0	1.0	0.0	Bacteria	Actinobacteriota	Actinobacteria	Micrococcales	Micrococcaceae	Renibacterium
ASV409	9.0	6.0	1.0	3.0	0.0	0.0	0.0	0.0	0.0	0.0	Bacteria	Verrucomicrobiota	Verrucomicrobiae	Opitutales	Puniceicoccaceae	MB11C04_marine_group	uncultured bacterium
ASV410	0.0	0.0	0.0	2.0	0.0	0.0	0.0	0.0	0.0	0.0	Bacteria	Firmicutes	Bacilli	Staphylococcales	Staphylococcaceae	Salinicoccus	Salinicoccus qingdaonensis
ASV411	1.0	0.0	0.0	3.0	2.0	0.0	0.0	3.0	1.0	0.0	Bacteria	Proteobacteria	Gammaproteobacteria	Alteromonadales	Pseudoalteromonadaceae	Psychrosphaera
ASV412	0.0	0.0	0.0	3.0	0.0	0.0	0.0	0.0	0.0	0.0	Bacteria	Proteobacteria	Alphaproteobacteria	Rhodobacterales	Rhodobacteraceae	Dinoroseobacter	unidentified marine
ASV413	0.0	12.0	5.0	0.0	0.0	0.0	0.0	0.0	0.0	0.0	Bacteria	Bacteroidota	Bacteroidia	Flavobacteriales	Flavobacteriaceae	Polaribacter	uncultured Flavobacterium
ASV414	0.0	0.0	16.0	45.0	13.0	0.0	5.0	3.0	0.0	0.0	Bacteria	Proteobacteria	Alphaproteobacteria	Rhodobacterales	Rhodobacteraceae	Uncultured Rhodobacteraceae	uncultured bacterium
ASV415	0.0	0.0	0.0	4.0	0.0	0.0	0.0	0.0	0.0	0.0	Bacteria	Bacteroidota	Bacteroidia	Bacteroidales	Bacteroidetes_BD2-2	Bacteroidetes_BD2-2	uncultured bacterium
ASV416	0.0	0.0	0.0	0.0	0.0	0.0	0.0	0.0	1.0	0.0	Bacteria	Proteobacteria	Alphaproteobacteria	Rhizobiales	Hyphomicrobiaceae	Filomicrobium	uncultured Alphaproteobacteria
ASV417	0.0	0.0	0.0	2.0	0.0	0.0	0.0	0.0	0.0	0.0	Bacteria	Fermentibacterota	Fermentibacteria	Fermentibacterales	Fermentibacteraceae	Fermentibacteraceae	uncultured bacterium
ASV418	0.0	0.0	0.0	3.0	0.0	0.0	0.0	3.0	0.0	1.0	Bacteria	Proteobacteria	Gammaproteobacteria	BD7-8	BD7-8	BD7-8
ASV419	0.0	0.0	5.0	0.0	0.0	0.0	0.0	1.0	0.0	0.0	Bacteria	Proteobacteria	Gammaproteobacteria	Cellvibrionales	Halieaceae	OM60(NOR5)_clade	uncultured bacterium
ASV420	0.0	0.0	0.0	0.0	12.0	23.0	13.0	106.0	6.0	6.0	Bacteria	Bacteroidota	Bacteroidia	Flavobacteriales	Flavobacteriaceae	Tenacibaculum	uncultured bacterium
ASV421	4.0	0.0	0.0	0.0	0.0	0.0	0.0	0.0	0.0	0.0	Bacteria	Proteobacteria	Alphaproteobacteria	Defluviicoccales	uncultured	uncultured
ASV422	0.0	6.0	22.0	53.0	4.0	3.0	5.0	0.0	4.0	0.0	Bacteria	Actinobacteriota	Acidimicrobiia	Microtrichales	Microtrichaceae	uncultured	uncultured bacterium
ASV423	0.0	0.0	3.0	3.0	0.0	0.0	0.0	0.0	0.0	0.0	Bacteria	Proteobacteria	Alphaproteobacteria	Rhodobacterales	Rhodobacteraceae	Shimia	Rhodobacteraceae bacterium
ASV424	59.0	208.0	9.0	30.0	0.0	0.0	0.0	0.0	0.0	0.0	Bacteria	Verrucomicrobiota	Verrucomicrobiae	Verrucomicrobiales	Rubritaleaceae	Roseibacillus	uncultured marine
ASV425	0.0	0.0	0.0	0.0	0.0	0.0	1.0	0.0	0.0	0.0	Bacteria	Proteobacteria	Alphaproteobacteria	Rhizobiales	Rhizobiaceae	Cohaesibacter	uncultured bacterium
ASV426	0.0	0.0	6.0	0.0	0.0	0.0	0.0	0.0	0.0	3.0	Bacteria	Proteobacteria	Alphaproteobacteria	Rhizobiales	Hyphomicrobiaceae	Filomicrobium	uncultured bacterium
ASV427	0.0	0.0	0.0	0.0	0.0	1.0	0.0	0.0	0.0	0.0	Bacteria	Desulfobacterota	Desulfobulbia	Desulfobulbales	Desulfobulbaceae	Candidatus_Electrothrix	uncultured bacterium
ASV428	5.0	0.0	0.0	0.0	0.0	0.0	0.0	0.0	0.0	0.0	Bacteria	Bdellovibrionota	Bdellovibrionia	Bdellovibrionales	Bdellovibrionaceae	Bdellovibrio	uncultured marine
ASV429	0.0	0.0	6.0	1.0	0.0	0.0	0.0	0.0	0.0	0.0	Bacteria	Proteobacteria	Gammaproteobacteria	Cellvibrionales	Halieaceae	Halioglobus	Halioglobus pacificus
ASV430	0.0	0.0	0.0	0.0	0.0	0.0	0.0	0.0	2.0	0.0	Bacteria	Verrucomicrobiota	Verrucomicrobiae	Opitutales	Puniceicoccaceae	Cerasicoccus	uncultured Verrucomicrobia
ASV431	2.0	6.0	0.0	0.0	0.0	0.0	0.0	0.0	0.0	0.0	Bacteria	Desulfobacterota	Desulfuromonadia	Desulfuromonadia	Geopsychrobacteraceae	Desulfuromusa	uncultured bacterium
ASV432	0.0	0.0	0.0	0.0	16.0	0.0	0.0	0.0	0.0	0.0	Bacteria	Firmicutes	Bacilli	Staphylococcales	Staphylococcaceae	Staphylococcus	Staphylococcus succinus
ASV433	0.0	0.0	0.0	0.0	3.0	0.0	0.0	0.0	0.0	0.0	Bacteria	Bacteroidota	Bacteroidia	Sphingobacteriales	env.OPS_17	env.OPS_17	uncultured bacterium
ASV434	0.0	0.0	0.0	0.0	4.0	0.0	0.0	0.0	0.0	0.0	Bacteria	Proteobacteria	Alphaproteobacteria	Sphingomonadales	Sphingomonadaceae	Sphingomonas	uncultured bacterium
ASV435	11.0	0.0	0.0	0.0	0.0	0.0	45.0	0.0	0.0	2.0	Bacteria	Patescibacteria	Gracilibacteria	Gracilibacteria	Gracilibacteria	Gracilibacteria	uncultured bacterium
ASV436	0.0	0.0	0.0	0.0	5.0	2.0	0.0	0.0	2.0	0.0	Bacteria	Bacteroidota	Bacteroidia	Flavobacteriales	Flavobacteriaceae	Kordia
ASV437	0.0	0.0	2.0	0.0	0.0	0.0	0.0	0.0	0.0	0.0	Bacteria	Proteobacteria	Alphaproteobacteria	SAR11_clade	Clade_III	Clade_III	uncultured bacterium
ASV438	3.0	0.0	0.0	0.0	0.0	0.0	0.0	0.0	0.0	0.0	Bacteria	Proteobacteria	Alphaproteobacteria	Rickettsiales	S25-593	S25-593
ASV439	0.0	1.0	1.0	18.0	30.0	0.0	0.0	7.0	0.0	0.0	Bacteria	Bacteroidota	Bacteroidia	Flavobacteriales	Flavobacteriaceae	Lutimonas
ASV440	0.0	0.0	0.0	4.0	0.0	0.0	0.0	0.0	0.0	0.0	Bacteria	Verrucomicrobiota	Verrucomicrobiae	Opitutales	Puniceicoccaceae	Pelagicoccus	uncultured bacterium
ASV441	24.0	10.0	4.0	17.0	4.0	0.0	0.0	0.0	0.0	0.0	Bacteria	Bacteroidota	Bacteroidia	Sphingobacteriales	NS11-12_marine_group	NS11-12_marine_group	uncultured bacterium
ASV442	2.0	3.0	0.0	0.0	0.0	0.0	0.0	0.0	0.0	0.0	Bacteria	Proteobacteria	Gammaproteobacteria	Cellvibrionales	Porticoccaceae	SAR92_clade	uncultured bacterium
ASV443	2.0	4.0	0.0	0.0	0.0	0.0	0.0	0.0	0.0	0.0	Bacteria	Bacteroidota	Bacteroidia	Flavobacteriales	Cryomorphaceae	NS10_marine_group
ASV444	0.0	12.0	0.0	0.0	0.0	0.0	0.0	0.0	0.0	0.0	Bacteria	Firmicutes	Clostridia	Lachnospirales	Lachnospiraceae	Lachnoclostridium
ASV445	0.0	0.0	0.0	0.0	0.0	0.0	0.0	0.0	2.0	0.0	Bacteria	Bacteroidota	Bacteroidia	Bacteroidales	Marinilabiliaceae	uncultured	uncultured bacterium
ASV446	0.0	2.0	0.0	0.0	0.0	0.0	0.0	0.0	0.0	0.0	Bacteria	Fibrobacterota	Fibrobacteria	Fibrobacterales	Fibrobacteraceae	uncultured	uncultured Fibrobacteres
ASV447	0.0	0.0	4.0	0.0	0.0	0.0	0.0	0.0	0.0	0.0	Bacteria	Acidobacteriota	Blastocatellia	Blastocatellales	Blastocatellaceae	Blastocatella	uncultured bacterium
ASV448	0.0	0.0	2.0	0.0	0.0	0.0	0.0	0.0	0.0	0.0	Bacteria	Proteobacteria	Alphaproteobacteria	SAR11_clade	Clade_I	uncultured	uncultured bacterium
ASV449	10.0	65.0	20.0	76.0	7.0	18.0	1.0	13.0	7.0	8.0	Bacteria	Proteobacteria	Gammaproteobacteria	Cellvibrionales	Cellvibrionaceae	Uncultured Cellvibrionaceae	uncultured bacterium
ASV450	0.0	0.0	5.0	8.0	4.0	0.0	0.0	0.0	0.0	0.0	Bacteria	Actinobacteriota	Acidimicrobiia	Microtrichales	Ilumatobacteraceae	Ilumatobacter	uncultured actinobacterium
ASV451	14.0	18.0	12.0	10.0	0.0	2.0	0.0	0.0	0.0	0.0	Bacteria	Bacteroidota	Bacteroidia	Flavobacteriales	Flavobacteriaceae	Aquibacter
ASV452	0.0	3.0	0.0	0.0	0.0	0.0	2.0	0.0	0.0	0.0	Bacteria	Bacteroidota	Bacteroidia	Flavobacteriales	Flavobacteriaceae	uncultured	uncultured Bacteroidetes
ASV453	0.0	4.0	7.0	9.0	11.0	0.0	0.0	3.0	0.0	1.0	Bacteria	Firmicutes	Bacilli	Staphylococcales	Staphylococcaceae	Staphylococcus
ASV454	0.0	0.0	2.0	0.0	0.0	0.0	0.0	0.0	0.0	0.0	Bacteria	Proteobacteria	Alphaproteobacteria	Rhizobiales	Rhizobiales_Incertae_Sedis	Phreatobacter	uncultured Alphaproteobacteria
ASV455	0.0	0.0	2.0	0.0	4.0	0.0	0.0	9.0	0.0	0.0	Bacteria	Campilobacterota	Campylobacteria	Campylobacterales	Arcobacteraceae	uncultured
ASV456	0.0	0.0	0.0	0.0	0.0	0.0	0.0	0.0	0.0	6.0	Bacteria	Proteobacteria	Alphaproteobacteria	Rhodobacterales	Rhodobacteraceae	Roseovarius	uncultured bacterium
ASV457	0.0	0.0	0.0	0.0	0.0	2.0	0.0	0.0	0.0	0.0	Bacteria	Desulfobacterota	Desulfobulbia	Desulfobulbales	Desulfocapsaceae	uncultured	uncultured delta
ASV458	0.0	0.0	0.0	2.0	0.0	0.0	0.0	0.0	0.0	3.0	Bacteria	Proteobacteria	Alphaproteobacteria	Parvibaculales	PS1_clade	PS1_clade	uncultured bacterium
ASV459	0.0	5.0	0.0	0.0	0.0	0.0	0.0	0.0	0.0	0.0	Bacteria	Proteobacteria	Gammaproteobacteria	Vibrionales	Vibrionaceae	Vibrio	Vibrio comitans
ASV460	0.0	0.0	5.0	0.0	0.0	0.0	0.0	0.0	0.0	0.0	Bacteria	Proteobacteria	Alphaproteobacteria	Caulobacterales	Hyphomonadaceae	Robiginitomaculum	Robiginitomaculum antarcticum
ASV461	3.0	0.0	0.0	11.0	0.0	0.0	0.0	0.0	0.0	0.0	Bacteria	Bacteroidota	Bacteroidia	Sphingobacteriales	NS11-12_marine_group	NS11-12_marine_group	uncultured Bacteroidetes
ASV462	0.0	10.0	0.0	10.0	8.0	0.0	0.0	9.0	0.0	0.0	Bacteria	Proteobacteria	Alphaproteobacteria	Rhodobacterales	Rhodobacteraceae	Pseudoruegeria
ASV463	0.0	0.0	11.0	0.0	0.0	0.0	0.0	0.0	0.0	0.0	Bacteria	Patescibacteria	Gracilibacteria	JGI_0000069-P22	JGI_0000069-P22	JGI_0000069-P22	uncultured bacterium
ASV464	0.0	0.0	0.0	0.0	1.0	0.0	0.0	0.0	0.0	0.0	Bacteria	Firmicutes	Clostridia	Lachnospirales	Lachnospiraceae	GCA-900066575	uncultured bacterium
ASV465	0.0	0.0	0.0	7.0	0.0	0.0	0.0	0.0	0.0	0.0	Bacteria	Bacteroidota	Bacteroidia	Flavobacteriales	Flavobacteriaceae	Winogradskyella	Winogradskyella eximia
ASV466	44.0	167.0	53.0	87.0	262.0	142.0	90.0	253.0	139.0	58.0	Bacteria	Proteobacteria	Gammaproteobacteria	Enterobacterales	Enterobacteriaceae	Enterobacter	Enterobacter cloacae
ASV467	2.0	0.0	0.0	0.0	0.0	0.0	0.0	0.0	0.0	0.0	Bacteria	Firmicutes	Clostridia	Lachnospirales	Lachnospiraceae	uncultured	uncultured Clostridiales
ASV468	0.0	0.0	0.0	1.0	0.0	0.0	0.0	0.0	0.0	0.0	Bacteria	Proteobacteria	Gammaproteobacteria	Alteromonadales	Alteromonadaceae	Aliiglaciecola	uncultured bacterium
ASV469	0.0	3.0	0.0	0.0	0.0	0.0	0.0	0.0	0.0	0.0	Bacteria	Myxococcota	Polyangia	Haliangiales	Haliangiaceae	Haliangium	uncultured bacterium
ASV470	0.0	10.0	0.0	4.0	0.0	0.0	0.0	3.0	0.0	0.0	Bacteria	Proteobacteria	Alphaproteobacteria	Rhizobiales	Xanthobacteraceae	Bradyrhizobium	Bradyrhizobium sp.
ASV471	0.0	0.0	0.0	1.0	0.0	1.0	0.0	0.0	0.0	0.0	Bacteria	Nitrospirota	Nitrospiria	Nitrospirales	Nitrospiraceae	Nitrospira	uncultured bacterium
ASV472	0.0	0.0	1.0	0.0	0.0	0.0	0.0	0.0	0.0	0.0	Bacteria	Patescibacteria	Gracilibacteria	Absconditabacteriales_(SR1)	Absconditabacteriales_(SR1)	Absconditabacteriales_(SR1)	uncultured Epsilonproteobacteria
ASV473	0.0	0.0	0.0	1.0	0.0	0.0	0.0	0.0	0.0	0.0	Bacteria	Desulfobacterota	Desulfobacteria	Desulfobacterales	Desulfosarcinaceae	Sva0081_sediment_group
ASV474	0.0	1.0	0.0	0.0	3.0	0.0	0.0	0.0	0.0	0.0	Bacteria	Proteobacteria	Gammaproteobacteria	HOC36	HOC36	HOC36	uncultured bacterium
ASV475	0.0	0.0	0.0	0.0	3.0	0.0	0.0	0.0	0.0	0.0	Bacteria	Firmicutes	Bacilli	Erysipelotrichales	Erysipelotrichaceae	Holdemanella	uncultured bacterium
ASV476	0.0	0.0	4.0	0.0	0.0	0.0	0.0	6.0	1.0	0.0	Bacteria	Proteobacteria	Gammaproteobacteria	Alteromonadales	Shewanellaceae	Psychrobium
ASV477	0.0	5.0	0.0	0.0	0.0	0.0	0.0	0.0	0.0	0.0	Bacteria	Proteobacteria	Alphaproteobacteria	Rhodobacterales	Rhodobacteraceae	Roseobacter_clade_CHAB-I-5_lineage	Pseudoruegeria sp.
ASV478	0.0	4.0	8.0	0.0	0.0	8.0	0.0	14.0	0.0	7.0	Bacteria	Bacteroidota	Bacteroidia	Flavobacteriales	Flavobacteriaceae	Tenacibaculum	Tenacibaculum sp.
ASV479	0.0	0.0	6.0	0.0	0.0	0.0	0.0	0.0	0.0	0.0	Bacteria	Proteobacteria	Gammaproteobacteria	Oceanospirillales	Marinomonadaceae	Marinomonas	Marinomonas sp.
ASV480	2.0	0.0	16.0	0.0	4.0	0.0	0.0	0.0	0.0	0.0	Bacteria	Patescibacteria	Gracilibacteria	JGI_0000069-P22	JGI_0000069-P22	JGI_0000069-P22	uncultured Microgenomates
ASV481	0.0	1.0	0.0	0.0	0.0	0.0	0.0	0.0	0.0	0.0	Bacteria	Proteobacteria	Gammaproteobacteria	Nitrosococcales	Methylophagaceae	uncultured	uncultured bacterium
ASV482	0.0	0.0	6.0	0.0	0.0	0.0	0.0	0.0	0.0	0.0	Bacteria	Proteobacteria	Alphaproteobacteria	Rhodobacterales	Rhodobacteraceae	Jannaschia
ASV483	0.0	0.0	1.0	0.0	0.0	0.0	0.0	0.0	0.0	0.0	Bacteria	Proteobacteria	Alphaproteobacteria	Kordiimonadales	Uncultured Kordiimonadales	Uncultured Kordiimonadales	uncultured bacterium
ASV484	0.0	0.0	0.0	2.0	0.0	0.0	0.0	0.0	0.0	0.0	Bacteria	Proteobacteria	Alphaproteobacteria	Rhodobacterales	Rhodobacteraceae	Octadecabacter	bacterium RFB
ASV485	80.0	57.0	0.0	1.0	0.0	0.0	3.0	0.0	1.0	21.0	Bacteria	Verrucomicrobiota	Verrucomicrobiae	Verrucomicrobiales	Rubritaleaceae	Roseibacillus	seawater metagenome
ASV486	0.0	0.0	0.0	0.0	0.0	0.0	0.0	0.0	0.0	3.0	Bacteria	Proteobacteria	Gammaproteobacteria	Alteromonadales	Shewanellaceae	Shewanella	Shewanella psychrophila
ASV487	2.0	0.0	0.0	0.0	0.0	0.0	0.0	0.0	0.0	0.0	Bacteria	Verrucomicrobiota	Verrucomicrobiae	Opitutales	Puniceicoccaceae	MB11C04_marine_group	uncultured Verrucomicrobia
ASV488	0.0	2.0	0.0	0.0	0.0	0.0	0.0	0.0	3.0	0.0	Bacteria	Proteobacteria	Gammaproteobacteria	B2M28	B2M28	B2M28
ASV489	0.0	0.0	1.0	7.0	106.0	10.0	2.0	208.0	77.0	11.0	Bacteria	Proteobacteria	Gammaproteobacteria	Alteromonadales	Colwelliaceae	Colwellia	unidentified
ASV490	0.0	0.0	0.0	2.0	0.0	0.0	0.0	0.0	0.0	0.0	Bacteria	Proteobacteria	Alphaproteobacteria	Rhodobacterales	Rhodobacteraceae	Marinibacterium	Tropicibacter sp.
ASV491	0.0	4.0	0.0	3.0	0.0	0.0	0.0	0.0	0.0	0.0	Bacteria	Verrucomicrobiota	Verrucomicrobiae	Verrucomicrobiales	Rubritaleaceae	Haloferula	uncultured bacterium
ASV492	0.0	0.0	0.0	0.0	0.0	0.0	0.0	0.0	4.0	0.0	Bacteria	Bacteroidota	Bacteroidia	Bacteroidales	Prolixibacteraceae	Prolixibacteraceae	uncultured bacterium
ASV493	0.0	0.0	0.0	2.0	0.0	0.0	0.0	0.0	0.0	0.0	Bacteria	Cyanobacteria	Cyanobacteriia	Cyanobacteriales	Xenococcaceae	Chroococcidiopsis_PCC-6712
ASV494	0.0	0.0	0.0	0.0	0.0	0.0	0.0	1.0	0.0	0.0	Bacteria	Proteobacteria	Alphaproteobacteria	Parvibaculales	PS1_clade	PS1_clade
ASV495	6.0	0.0	5.0	0.0	0.0	0.0	0.0	0.0	0.0	0.0	Bacteria	Proteobacteria	Gammaproteobacteria	SAR86_clade	SAR86_clade	SAR86_clade
ASV496	0.0	0.0	0.0	0.0	0.0	0.0	4.0	0.0	0.0	0.0	Bacteria	Actinobacteriota	Acidimicrobiia	Microtrichales	Microtrichaceae	Uncultured Microtrichaceae
ASV497	0.0	0.0	0.0	0.0	5.0	24.0	2.0	0.0	17.0	15.0	Bacteria	Proteobacteria	Gammaproteobacteria	Granulosicoccales	Granulosicoccaceae	Granulosicoccus	Granulosicoccus undariae
ASV498	0.0	0.0	0.0	0.0	0.0	0.0	0.0	6.0	0.0	0.0	Bacteria	Bacteroidota	Bacteroidia	Flavobacteriales	Flavobacteriaceae	Dokdonia	Dokdonia sp.
ASV499	0.0	0.0	0.0	0.0	5.0	0.0	0.0	0.0	0.0	0.0	Bacteria	Firmicutes	Clostridia	Lachnospirales	Lachnospiraceae	Anaerostipes	uncultured bacterium
ASV500	0.0	0.0	2.0	0.0	0.0	0.0	0.0	0.0	0.0	0.0	Bacteria	Bacteroidota	Bacteroidia	Chitinophagales	Uncultured Chitinophagales	Uncultured Chitinophagales	uncultured bacterium
ASV501	0.0	0.0	0.0	6.0	0.0	0.0	0.0	0.0	0.0	0.0	Bacteria	Proteobacteria	Gammaproteobacteria	Vibrionales	Vibrionaceae	Enterovibrio	Enterovibrio calviensis
ASV502	15.0	31.0	8.0	2.0	0.0	0.0	0.0	0.0	0.0	0.0	Bacteria	Proteobacteria	Alphaproteobacteria	Parvibaculales	OCS116_clade	OCS116_clade	uncultured bacterium
ASV503	0.0	0.0	0.0	0.0	0.0	0.0	0.0	6.0	0.0	0.0	Bacteria	Campilobacterota	Campylobacteria	Campylobacterales	Arcobacteraceae	uncultured Arcobacteraceae	uncultured Epsilonproteobacteria
ASV504	0.0	0.0	0.0	3.0	0.0	0.0	0.0	0.0	0.0	0.0	Bacteria	Proteobacteria	Alphaproteobacteria	Defluviicoccales	Uncultured Defluviicoccales	Uncultured Defluviicoccales	uncultured Alphaproteobacteria
ASV505	0.0	0.0	0.0	0.0	0.0	2.0	0.0	0.0	0.0	0.0	Bacteria	Planctomycetota	Planctomycetes	Planctomycetales	Gimesiaceae	uncultured Gimesiaceae	uncultured bacterium
ASV506	0.0	0.0	0.0	0.0	20.0	0.0	0.0	16.0	4.0	0.0	Bacteria	Bacteroidota	Bacteroidia	Flavobacteriales	Flavobacteriaceae	Tenacibaculum
ASV507	0.0	0.0	0.0	0.0	3.0	0.0	0.0	0.0	0.0	0.0	Bacteria	Firmicutes	Clostridia	Lachnospirales	Lachnospiraceae	[Eubacterium]_ventriosum_group	uncultured bacterium
ASV508	0.0	0.0	2.0	0.0	0.0	0.0	0.0	0.0	0.0	0.0	Bacteria	Actinobacteriota	Actinobacteria	Corynebacteriales	Corynebacteriaceae	Corynebacterium	Corynebacterium bovis
ASV509	0.0	0.0	0.0	0.0	3.0	0.0	0.0	0.0	0.0	0.0	Bacteria	Proteobacteria	Gammaproteobacteria	Pseudomonadales	Moraxellaceae	Psychrobacter	Psychrobacter sp.
ASV510	0.0	0.0	0.0	4.0	0.0	0.0	0.0	0.0	0.0	0.0	Bacteria	Proteobacteria	Alphaproteobacteria	Parvibaculales	Parvibaculaceae	Candidatus_Phaeomarinobacter	Candidatus Phaeomarinobacter
ASV511	0.0	0.0	0.0	0.0	0.0	0.0	0.0	0.0	0.0	38.0	Bacteria	Bacteroidota	Bacteroidia	Flavobacteriales	Flavobacteriaceae	Aquimarina	Aquimarina algiphila
ASV512	34.0	14.0	12.0	35.0	0.0	0.0	0.0	0.0	0.0	0.0	Bacteria	Bacteroidota	Bacteroidia	Flavobacteriales	NS9_marine_group	NS9_marine_group	uncultured marine
ASV513	0.0	0.0	0.0	0.0	0.0	0.0	0.0	4.0	0.0	0.0	Bacteria	Bacteroidota	Bacteroidia	Chitinophagales	Saprospiraceae	Lewinella	Lewinella agarilytica
ASV514	0.0	0.0	0.0	0.0	0.0	1.0	0.0	0.0	0.0	0.0	Bacteria	Firmicutes	Bacilli	Lactobacillales	Lactobacillaceae	Lactobacillus
ASV515	0.0	0.0	0.0	0.0	10.0	0.0	0.0	0.0	0.0	0.0	Bacteria	Deinococcota	Deinococci	Thermales	Thermaceae	Thermus
ASV516	0.0	0.0	0.0	0.0	0.0	0.0	0.0	1.0	0.0	0.0	Bacteria	Bacteroidota	Bacteroidia	Flavobacteriales	Flavobacteriaceae	Cellulophaga	Cellulophaga pacifica
ASV517	0.0	0.0	0.0	0.0	0.0	0.0	0.0	0.0	3.0	0.0	Bacteria	Proteobacteria	Gammaproteobacteria	Pseudomonadales	Moraxellaceae	Moraxella	uncultured bacterium
ASV518	0.0	0.0	4.0	0.0	0.0	0.0	0.0	0.0	0.0	0.0	Bacteria	Firmicutes	Bacilli	Izemoplasmatales	Izemoplasmataceae	Izimaplasma	Candidatus Izimaplasma
ASV519	0.0	5.0	1.0	0.0	0.0	0.0	0.0	0.0	0.0	0.0	Bacteria	Bacteroidota	Bacteroidia	Flavobacteriales	Flavobacteriaceae	Ulvibacter	Ulvibacter litoralis
ASV520	0.0	3.0	0.0	0.0	19.0	0.0	0.0	2.0	0.0	0.0	Bacteria	Proteobacteria	Gammaproteobacteria	Cellvibrionales	Cellvibrionaceae	Marinagarivorans	Marinagarivorans algicola
ASV521	3.0	6.0	0.0	2.0	4.0	6.0	5.0	11.0	9.0	1.0	Bacteria	Proteobacteria	Gammaproteobacteria	Burkholderiales	Burkholderiaceae	Burkholderia-Caballeronia-Paraburkholderia
ASV522	0.0	0.0	1.0	0.0	0.0	0.0	0.0	0.0	0.0	0.0	Bacteria	Patescibacteria	Gracilibacteria	Candidatus_Peribacteria	Candidatus_Peribacteria	Candidatus_Peribacteria	uncultured bacterium
ASV523	0.0	0.0	0.0	0.0	0.0	0.0	0.0	0.0	1.0	0.0	Bacteria	Bacteroidota	Rhodothermia	Rhodothermales	Rhodothermaceae	Uncultured Rhodothermaceae	uncultured bacterium
ASV524	0.0	0.0	1.0	0.0	0.0	0.0	0.0	0.0	0.0	0.0	Bacteria	Firmicutes	Bacilli	Lactobacillales	Carnobacteriaceae	Dolosigranulum	uncultured bacterium
ASV525	4.0	0.0	0.0	0.0	0.0	0.0	0.0	0.0	0.0	0.0	Bacteria	Proteobacteria	Alphaproteobacteria	Sphingomonadales	Sphingomonadaceae	Erythrobacter	alpha proteobacterium
ASV526	0.0	0.0	0.0	0.0	0.0	0.0	0.0	4.0	0.0	0.0	Bacteria	Proteobacteria	Gammaproteobacteria	uncultured	uncultured	uncultured	uncultured bacterium
ASV527	0.0	0.0	0.0	1.0	0.0	0.0	0.0	0.0	0.0	0.0	Bacteria	Proteobacteria	Gammaproteobacteria	Alteromonadales	Alteromonadaceae	Alteromonas	Alteromonas sp.
ASV528	9.0	2.0	16.0	31.0	20.0	0.0	0.0	5.0	0.0	0.0	Bacteria	Proteobacteria	Gammaproteobacteria	Cellvibrionales	Halieaceae	Halioglobus	uncultured bacterium
ASV529	0.0	0.0	0.0	1.0	0.0	0.0	0.0	0.0	0.0	0.0	Bacteria	Bacteroidota	Bacteroidia	Cytophagales	Cyclobacteriaceae	Algoriphagus	Algoriphagus namhaensis
ASV530	0.0	0.0	0.0	0.0	19.0	0.0	0.0	0.0	0.0	0.0	Bacteria	Actinobacteriota	Actinobacteria	Bifidobacteriales	Bifidobacteriaceae	Bifidobacterium	Bifidobacterium longum
ASV531	0.0	0.0	0.0	0.0	4.0	0.0	0.0	3.0	0.0	0.0	Bacteria	Campilobacterota	Campylobacteria	Campylobacterales	Arcobacteraceae	Halarcobacter
ASV532	0.0	0.0	0.0	4.0	0.0	0.0	0.0	0.0	0.0	0.0	Bacteria	Proteobacteria	Alphaproteobacteria	Rhodobacterales	Rhodobacteraceae	uncultured Roseobacter	Roseobacter sp.
ASV533	0.0	0.0	0.0	0.0	0.0	0.0	0.0	4.0	0.0	0.0	Bacteria	Proteobacteria	Alphaproteobacteria	Rhizobiales	Rhizobiaceae	Ahrensia
ASV534	0.0	0.0	0.0	0.0	0.0	5.0	0.0	0.0	0.0	0.0	Bacteria	Bacteroidota	Bacteroidia	Flavobacteriales	Flavobacteriaceae	Maribacter	Maribacter antarcticus
ASV535	0.0	0.0	0.0	3.0	0.0	0.0	0.0	0.0	0.0	0.0	Bacteria	Bacteroidota	Bacteroidia	Bacteroidales	Marinilabiliaceae	Carboxylicivirga	uncultured bacterium
ASV536	0.0	0.0	0.0	0.0	6.0	0.0	0.0	0.0	0.0	0.0	Bacteria	Proteobacteria	Gammaproteobacteria	Vibrionales	Vibrionaceae	Vibrio	Vibrio scophthalmi
ASV537	0.0	0.0	4.0	1.0	0.0	0.0	0.0	0.0	0.0	0.0	Bacteria	Proteobacteria	Alphaproteobacteria	Rhizobiales	Beijerinckiaceae	Methylobacterium-Methylorubrum
ASV538	0.0	0.0	0.0	2.0	0.0	0.0	0.0	0.0	0.0	0.0	Bacteria	Bacteroidota	Bacteroidia	Flavobacteriales	Flavobacteriaceae	Maritimimonas	uncultured Bacteroidetes
ASV539	0.0	0.0	14.0	12.0	0.0	0.0	0.0	0.0	0.0	0.0	Bacteria	Proteobacteria	Alphaproteobacteria	Rhizobiales	Rhizobiaceae	Lentilitoribacter	uncultured bacterium
ASV540	0.0	0.0	0.0	6.0	0.0	0.0	0.0	0.0	0.0	0.0	Bacteria	Bacteroidota	Bacteroidia	Flavobacteriales	Flavobacteriaceae	Gaetbulibacter
ASV541	0.0	0.0	0.0	0.0	0.0	0.0	0.0	0.0	2.0	0.0	Bacteria	Bacteroidota	Bacteroidia	Flavobacteriales	Flavobacteriaceae	Arcticiflavibacter
ASV542	1.0	4.0	0.0	3.0	7.0	0.0	0.0	7.0	0.0	0.0	Bacteria	Proteobacteria	Gammaproteobacteria	Oceanospirillales	Halomonadaceae	Halomonas
ASV543	0.0	10.0	0.0	0.0	0.0	0.0	0.0	0.0	0.0	0.0	Bacteria	Proteobacteria	Alphaproteobacteria	Puniceispirillales	SAR116_clade	Candidatus_Puniceispirillum	Candidatus Puniceispirillum
ASV544	0.0	0.0	0.0	0.0	0.0	1.0	0.0	2.0	0.0	0.0	Bacteria	Proteobacteria	Alphaproteobacteria	uncultured	uncultured	uncultured	uncultured Alphaproteobacteria
ASV545	0.0	0.0	0.0	0.0	0.0	2.0	0.0	0.0	0.0	0.0	Bacteria	Bacteroidota	Bacteroidia	Flavobacteriales	Crocinitomicaceae	Crocinitomix	uncultured bacterium
ASV546	0.0	0.0	0.0	1.0	0.0	0.0	0.0	0.0	0.0	0.0	Bacteria	Bacteroidota	Bacteroidia	Flavobacteriales	Flavobacteriaceae	Arcticiflavibacter	uncultured bacterium
ASV547	0.0	0.0	0.0	1.0	0.0	0.0	0.0	0.0	0.0	0.0	Bacteria	Proteobacteria	Gammaproteobacteria	CHAB-XI-27	CHAB-XI-27	CHAB-XI-27	uncultured bacterium
ASV548	0.0	0.0	0.0	0.0	6.0	0.0	0.0	0.0	0.0	0.0	Bacteria	Proteobacteria	Gammaproteobacteria	Alteromonadales	Psychromonadaceae	Psychromonas	uncultured bacterium
ASV549	2.0	0.0	3.0	0.0	0.0	0.0	0.0	0.0	0.0	0.0	Bacteria	Bacteroidota	Bacteroidia	Flavobacteriales	Cryomorphaceae	Uncultured Cryomorphaceae	uncultured Bacteroidetes
ASV550	0.0	0.0	7.0	0.0	0.0	0.0	0.0	0.0	0.0	0.0	Bacteria	Bacteroidota	Bacteroidia	Chitinophagales	Chitinophagaceae	Vibrionimonas
ASV551	0.0	5.0	0.0	0.0	0.0	0.0	0.0	0.0	0.0	0.0	Bacteria	Proteobacteria	Alphaproteobacteria	Rhodospirillales	Rhodospirillaceae	Caenispirillum
ASV552	0.0	0.0	0.0	0.0	3.0	0.0	0.0	0.0	0.0	0.0	Bacteria	Bacteroidota	Bacteroidia	Chitinophagales	Saprospiraceae	Lewinella	uncultured Bacteroidetes
ASV553	0.0	0.0	0.0	0.0	0.0	0.0	0.0	1.0	0.0	0.0	Bacteria	Proteobacteria	Gammaproteobacteria	Arenicellales	Arenicellaceae	Arenicella	Arenicella xantha
ASV554	0.0	0.0	0.0	0.0	0.0	0.0	0.0	0.0	6.0	0.0	Bacteria	Proteobacteria	Gammaproteobacteria	Alteromonadales	Psychromonadaceae	Psychromonas	Psychromonas sp.
ASV555	0.0	0.0	0.0	0.0	4.0	0.0	0.0	0.0	0.0	0.0	Bacteria	Firmicutes	Clostridia	Lachnospirales	Lachnospiraceae	Blautia	uncultured bacterium
ASV556	0.0	0.0	0.0	0.0	8.0	0.0	0.0	0.0	0.0	0.0	Bacteria	Firmicutes	Clostridia	Lachnospirales	Lachnospiraceae	[Eubacterium]_hallii_group	uncultured bacterium
ASV557	0.0	6.0	0.0	0.0	0.0	0.0	0.0	0.0	0.0	0.0	Bacteria	Proteobacteria	Alphaproteobacteria	Rhodobacterales	Rhodobacteraceae	Boseongicola	Boseongicola aestuarii
ASV558	0.0	0.0	0.0	0.0	0.0	0.0	0.0	0.0	0.0	2.0	Bacteria	Bacteroidota	Bacteroidia	Chitinophagales	Saprospiraceae	Lewinella	Lewinella sp.
ASV559	0.0	0.0	0.0	4.0	0.0	0.0	0.0	0.0	0.0	0.0	Bacteria	Verrucomicrobiota	Verrucomicrobiae	Verrucomicrobiales	Rubritaleaceae	Haloferula	uncultured Verrucomicrobia
ASV560	0.0	0.0	0.0	6.0	0.0	0.0	0.0	0.0	0.0	0.0	Bacteria	Proteobacteria	Alphaproteobacteria	Caulobacterales	Hyphomonadaceae	Litorimonas	uncultured marine
ASV561	31.0	12.0	6.0	0.0	0.0	0.0	0.0	0.0	0.0	0.0	Bacteria	Proteobacteria	Gammaproteobacteria	KI89A_clade	KI89A_clade	KI89A_clade
ASV562	0.0	0.0	0.0	0.0	0.0	0.0	0.0	0.0	2.0	0.0	Bacteria	Desulfobacterota	Desulfobacteria	Desulfobacterales	Desulfolunaceae	uncultured	uncultured bacterium
ASV563	0.0	0.0	2.0	0.0	0.0	0.0	0.0	0.0	0.0	0.0	Bacteria	Proteobacteria	Alphaproteobacteria	Holosporales	Holosporaceae	Uncultured Holosporaceae	uncultured bacterium
ASV564	1.0	51.0	2.0	7.0	0.0	0.0	0.0	0.0	0.0	0.0	Bacteria	Proteobacteria	Alphaproteobacteria	Puniceispirillales	Uncultured Puniceispirillales	Uncultured Puniceispirillales
ASV565	0.0	4.0	0.0	0.0	0.0	0.0	0.0	0.0	0.0	0.0	Bacteria	Proteobacteria	Gammaproteobacteria	BD72BR169	BD72BR169	BD72BR169	uncultured bacterium
ASV566	0.0	0.0	0.0	0.0	0.0	0.0	0.0	4.0	0.0	0.0	Bacteria	Proteobacteria	Gammaproteobacteria	Thiomicrospirales	Thioglobaceae	SUP05_cluster	uncultured bacterium
ASV567	0.0	0.0	2.0	2.0	4.0	0.0	0.0	0.0	0.0	0.0	Bacteria	Bacteroidota	Bacteroidia	Flavobacteriales	Cryomorphaceae	Vicingus	uncultured bacterium
ASV568	0.0	0.0	0.0	0.0	0.0	0.0	0.0	11.0	0.0	0.0	Bacteria	Deinococcota	Deinococci	Deinococcales	Trueperaceae	Truepera	uncultured bacterium
ASV569	0.0	0.0	0.0	3.0	0.0	0.0	0.0	0.0	0.0	0.0	Bacteria	Bacteroidota	Bacteroidia	Flavobacteriales	Flavobacteriaceae	Robiginitalea	uncultured bacterium
ASV570	0.0	0.0	4.0	0.0	0.0	0.0	0.0	0.0	0.0	0.0	Bacteria	Proteobacteria	Gammaproteobacteria	Cellvibrionales	Halieaceae	Luminiphilus	Luminiphilus syltensis
ASV571	0.0	13.0	0.0	0.0	0.0	0.0	0.0	0.0	0.0	0.0	Bacteria	Proteobacteria	Alphaproteobacteria	Puniceispirillales	Uncultured Puniceispirillales	Uncultured Puniceispirillales	uncultured Alphaproteobacteria
ASV572	0.0	0.0	0.0	0.0	2.0	0.0	0.0	0.0	2.0	0.0	Bacteria	Firmicutes	Bacilli	Lactobacillales	Streptococcaceae	Streptococcus
ASV573	0.0	0.0	0.0	0.0	11.0	0.0	0.0	4.0	0.0	0.0	Bacteria	Proteobacteria	Alphaproteobacteria	Rhodospirillales	Uncultured Rhodospirillales	Uncultured Rhodospirillales	uncultured bacterium
ASV574	0.0	0.0	0.0	3.0	0.0	0.0	0.0	0.0	0.0	0.0	Bacteria	Bacteroidota	Bacteroidia	Bacteroidales	Marinilabiliaceae	Labilibacter
ASV575	0.0	0.0	0.0	0.0	25.0	0.0	0.0	0.0	0.0	0.0	Bacteria	Actinobacteriota	Actinobacteria	Bifidobacteriales	Bifidobacteriaceae	Bifidobacterium	Bifidobacterium adolescentis
ASV576	76.0	37.0	20.0	13.0	1.0	0.0	0.0	0.0	0.0	0.0	Bacteria	Bacteroidota	Bacteroidia	Flavobacteriales	Cryomorphaceae	Uncultured Cryomorphaceae
ASV577	10.0	57.0	0.0	0.0	0.0	0.0	0.0	0.0	0.0	0.0	Bacteria	Actinobacteriota	Actinobacteria	Corynebacteriales	Mycobacteriaceae	Mycobacterium	uncultured bacterium
ASV578	0.0	0.0	0.0	2.0	0.0	0.0	0.0	0.0	0.0	0.0	Bacteria	Bdellovibrionota	Bdellovibrionia	Bdellovibrionales	Bdellovibrionaceae	OM27_clade	uncultured bacterium
ASV579	0.0	0.0	0.0	0.0	0.0	0.0	0.0	4.0	0.0	0.0	Bacteria	Proteobacteria	Gammaproteobacteria	Arenicellales	Arenicellaceae	Perspicuibacter	Perspicuibacter marinus
ASV580	0.0	0.0	3.0	0.0	4.0	0.0	0.0	0.0	0.0	0.0	Bacteria	Proteobacteria	Alphaproteobacteria	Rhodobacterales	Rhodobacteraceae	Roseobacter	Roseobacter denitrificans
ASV581	0.0	0.0	0.0	0.0	0.0	0.0	0.0	0.0	0.0	1.0	Bacteria	Fusobacteriota	Fusobacteriia	Fusobacteriales	Fusobacteriaceae	Propionigenium	uncultured bacterium
ASV582	113.0	94.0	59.0	32.0	0.0	0.0	0.0	0.0	0.0	0.0	Bacteria	Proteobacteria	Gammaproteobacteria	Cellvibrionales	Halieaceae	Luminiphilus
ASV583	0.0	0.0	0.0	0.0	0.0	0.0	0.0	0.0	2.0	0.0	Archaea	Crenarchaeota	Nitrososphaeria	Nitrosopumilales	Nitrosopumilaceae	Candidatus_Nitrosopumilus	uncultured marine
ASV584	8.0	0.0	1.0	0.0	0.0	0.0	0.0	0.0	0.0	0.0	Bacteria	Proteobacteria	Gammaproteobacteria	Ectothiorhodospirales	Ectothiorhodospiraceae	Uncultured Ectothiorhodospiraceae
ASV585	0.0	0.0	2.0	0.0	0.0	0.0	0.0	0.0	0.0	0.0	Bacteria	Actinobacteriota	Actinobacteria	Micrococcales	Dermacoccaceae	Kytococcus
ASV586	0.0	0.0	0.0	0.0	6.0	0.0	3.0	4.0	0.0	2.0	Bacteria	Proteobacteria	Alphaproteobacteria	Rhizobiales	Rhizobiaceae	Uncultured Rhizobiaceae	uncultured bacterium
ASV587	0.0	1.0	0.0	0.0	0.0	0.0	0.0	0.0	0.0	0.0	Bacteria	Proteobacteria	Gammaproteobacteria	Alteromonadales	Alteromonadaceae	Alteromonas	bacterium JB9
ASV588	0.0	0.0	6.0	4.0	0.0	3.0	0.0	0.0	0.0	0.0	Bacteria	Proteobacteria	Gammaproteobacteria	KI89A_clade	KI89A_clade	KI89A_clade	uncultured gamma
ASV589	0.0	6.0	0.0	0.0	0.0	0.0	0.0	0.0	0.0	0.0	Bacteria	Proteobacteria	Alphaproteobacteria	Sphingomonadales	Sphingomonadaceae	Blastomonas
ASV590	0.0	0.0	0.0	0.0	5.0	0.0	0.0	0.0	0.0	0.0	Bacteria	Proteobacteria	Alphaproteobacteria	Sphingomonadales	Sphingomonadaceae	Uncultured Sphingomonadaceae
ASV591	0.0	0.0	0.0	2.0	0.0	0.0	0.0	0.0	0.0	0.0	Bacteria	Proteobacteria	Alphaproteobacteria	Micavibrionales	Uncultured Micavibrionales	Uncultured Micavibrionales	uncultured Rhizobiales
ASV592	0.0	0.0	0.0	0.0	13.0	0.0	0.0	0.0	0.0	0.0	Bacteria	Proteobacteria	Gammaproteobacteria	Burkholderiales	Burkholderiaceae	Burkholderia-Caballeronia-Paraburkholderia	Paraburkholderia caledonica
ASV593	0.0	0.0	0.0	0.0	0.0	0.0	0.0	0.0	1.0	0.0	Bacteria	Proteobacteria	Alphaproteobacteria	Defluviicoccales	Defluviicoccaceae	Defluviicoccus
ASV594	0.0	0.0	2.0	0.0	0.0	0.0	0.0	0.0	0.0	0.0	Bacteria	Proteobacteria	Gammaproteobacteria	Alteromonadales	Alteromonadaceae	Glaciecola	Cylindrotheca closterium
ASV595	0.0	0.0	2.0	0.0	0.0	0.0	0.0	0.0	0.0	0.0	Bacteria	Proteobacteria	Gammaproteobacteria	Arenicellales	Arenicellaceae	HTCC5015	uncultured bacterium
ASV596	0.0	0.0	0.0	0.0	0.0	0.0	0.0	0.0	1.0	0.0	Bacteria	Firmicutes	Bacilli	Bacillales	Planococcaceae	Sporosarcina	uncultured bacterium
ASV597	0.0	0.0	0.0	0.0	0.0	0.0	4.0	6.0	0.0	0.0	Bacteria	Bacteroidota	Bacteroidia	Flavobacteriales	Flavobacteriaceae	Dokdonia	Dokdonia flava
ASV598	0.0	2.0	44.0	41.0	0.0	0.0	0.0	0.0	0.0	0.0	Bacteria	Proteobacteria	Gammaproteobacteria	Alteromonadales	Alteromonadaceae	Glaciecola
ASV599	2.0	0.0	0.0	0.0	0.0	0.0	0.0	0.0	0.0	0.0	Bacteria	Dependentiae	Babeliae	Babeliales	Babeliales	Babeliales	uncultured bacterium
ASV600	0.0	0.0	4.0	0.0	0.0	0.0	0.0	0.0	0.0	0.0	Bacteria	Proteobacteria	Gammaproteobacteria	Alteromonadales	Alteromonadaceae	Glaciecola	Glaciecola sp.
ASV601	0.0	0.0	0.0	6.0	0.0	0.0	0.0	0.0	0.0	0.0	Bacteria	Proteobacteria	Gammaproteobacteria	Alteromonadales	Psychromonadaceae	Psychromonas	Psychromonas japonica
ASV602	0.0	0.0	0.0	7.0	0.0	0.0	0.0	0.0	0.0	0.0	Bacteria	Planctomycetota	Planctomycetes	Pirellulales	Pirellulaceae	Rubripirellula	uncultured bacterium
ASV603	1.0	0.0	0.0	0.0	0.0	0.0	0.0	0.0	0.0	0.0	Bacteria	Proteobacteria	Alphaproteobacteria	Rhizobiales	Rhizobiales_Incertae_Sedis	Phreatobacter	uncultured bacterium
ASV604	0.0	0.0	0.0	0.0	7.0	0.0	0.0	0.0	0.0	0.0	Bacteria	Firmicutes	Bacilli	Staphylococcales	Staphylococcaceae	Staphylococcus	Staphylococcus haemolyticus
ASV605	0.0	0.0	23.0	78.0	0.0	0.0	0.0	0.0	0.0	0.0	Bacteria	Bacteroidota	Bacteroidia	Flavobacteriales	Flavobacteriaceae	Algibacter	Cytophaga sp.
ASV606	0.0	0.0	0.0	1.0	0.0	0.0	0.0	0.0	0.0	0.0	Bacteria	Proteobacteria	Alphaproteobacteria	Rhodobacterales	Rhodobacteraceae	Pseudoruegeria	Tropicimonas sp.
ASV607	0.0	0.0	0.0	6.0	0.0	0.0	0.0	0.0	0.0	0.0	Bacteria	Proteobacteria	Gammaproteobacteria	Oceanospirillales	Oleiphilaceae	Oleiphilus	uncultured Oleiphilus
ASV608	0.0	0.0	7.0	7.0	0.0	2.0	0.0	0.0	0.0	0.0	Bacteria	Bacteroidota	Bacteroidia	Flavobacteriales	Flavobacteriaceae	Algibacter	Algibacter lectus
ASV609	3.0	3.0	3.0	9.0	0.0	5.0	0.0	0.0	0.0	0.0	Bacteria	Proteobacteria	Gammaproteobacteria	Cellvibrionales	Halieaceae	Congregibacter	Congregibacter litoralis
ASV610	0.0	0.0	4.0	0.0	0.0	0.0	1.0	0.0	0.0	0.0	Bacteria	Desulfobacterota	Desulfobacteria	Desulfobacterales	Desulfosarcinaceae	Desulfosarcina	uncultured delta
ASV611	0.0	0.0	6.0	21.0	0.0	0.0	0.0	0.0	0.0	0.0	Bacteria	Proteobacteria	Alphaproteobacteria	Rhodobacterales	Rhodobacteraceae	Pseudophaeobacter
ASV612	3.0	0.0	4.0	0.0	0.0	0.0	0.0	0.0	0.0	0.0	Bacteria	Bacteroidota	Bacteroidia	Flavobacteriales	Cryomorphaceae	Owenweeksia	Cryomorphaceae bacterium
ASV613	0.0	0.0	0.0	0.0	0.0	0.0	0.0	1.0	0.0	0.0	Bacteria	Proteobacteria	Alphaproteobacteria	Rhizobiales	Rhizobiales_Incertae_Sedis	Phreatobacter
ASV614	0.0	0.0	0.0	0.0	3.0	0.0	0.0	0.0	0.0	0.0	Bacteria	Bacteroidota	Bacteroidia	Flavobacteriales	Flavobacteriaceae	Uncultured Flavobacteriaceae	Tenacibaculum todarodis
ASV615	0.0	0.0	0.0	0.0	0.0	0.0	0.0	0.0	3.0	0.0	Bacteria	Proteobacteria	Alphaproteobacteria	Acetobacterales	Acetobacteraceae	Roseomonas	Roseomonas alkaliterrae
ASV616	10.0	0.0	9.0	21.0	0.0	0.0	0.0	0.0	0.0	0.0	Bacteria	Bacteroidota	Bacteroidia	Flavobacteriales	NS9_marine_group	NS9_marine_group	uncultured Flavobacterium
ASV617	0.0	0.0	0.0	0.0	0.0	0.0	0.0	1.0	0.0	0.0	Bacteria	Proteobacteria	Alphaproteobacteria	Kiloniellales	Kiloniellaceae	Uncultured Kiloniellaceae	uncultured bacterium
ASV618	0.0	0.0	1.0	4.0	0.0	0.0	0.0	0.0	0.0	0.0	Bacteria	Proteobacteria	Gammaproteobacteria	Oceanospirillales	Nitrincolaceae	Neptuniibacter
ASV619	0.0	0.0	3.0	0.0	0.0	0.0	0.0	0.0	0.0	0.0	Bacteria	Proteobacteria	Alphaproteobacteria	Micavibrionales	Micavibrionaceae	Uncultured Micavibrionaceae	uncultured Alphaproteobacteria
ASV620	0.0	3.0	0.0	0.0	0.0	0.0	0.0	0.0	0.0	0.0	Bacteria	Proteobacteria	Gammaproteobacteria	Burkholderiales	Comamonadaceae	Hydrogenophaga	uncultured bacterium
ASV621	0.0	0.0	0.0	0.0	0.0	0.0	0.0	3.0	0.0	0.0	Bacteria	Verrucomicrobiota	Verrucomicrobiae	Verrucomicrobiales	DEV007	DEV007	uncultured bacterium
ASV622	2.0	10.0	0.0	19.0	0.0	0.0	0.0	0.0	0.0	0.0	Bacteria	Verrucomicrobiota	Verrucomicrobiae	Verrucomicrobiales	Rubritaleaceae	Persicirhabdus	uncultured bacterium
ASV623	3.0	0.0	2.0	0.0	0.0	0.0	0.0	0.0	0.0	0.0	Bacteria	Proteobacteria	Alphaproteobacteria	Rhizobiales	Stappiaceae	Pseudovibrio	Pseudovibrio sp.
ASV624	0.0	0.0	2.0	0.0	0.0	0.0	0.0	0.0	0.0	0.0	Bacteria	Proteobacteria	Alphaproteobacteria	Caedibacterales	Caedibacteraceae	uncultured	uncultured Alphaproteobacteria
ASV625	0.0	0.0	0.0	0.0	1.0	0.0	0.0	0.0	0.0	0.0	Bacteria	Proteobacteria	Gammaproteobacteria	Burkholderiales	Neisseriaceae	Neisseria	uncultured bacterium
ASV626	0.0	0.0	6.0	0.0	0.0	0.0	0.0	0.0	0.0	0.0	Bacteria	Proteobacteria	Gammaproteobacteria	Oceanospirillales	Litoricolaceae	Litoricola	Litoricola lipolytica
ASV627	0.0	0.0	1.0	0.0	0.0	0.0	0.0	0.0	0.0	0.0	Bacteria	Proteobacteria	Gammaproteobacteria	Steroidobacterales	Woeseiaceae	Woeseia	uncultured gamma
ASV628	0.0	0.0	0.0	0.0	0.0	0.0	5.0	0.0	0.0	0.0	Bacteria	Cyanobacteria	Cyanobacteriia	Synechococcales	Synechococcales_Incertae_Sedis	Schizothrix_LEGE_07164
ASV629	0.0	4.0	0.0	0.0	0.0	0.0	0.0	0.0	0.0	0.0	Bacteria	Patescibacteria	Gracilibacteria	JGI_0000069-P22	JGI_0000069-P22	JGI_0000069-P22	marine metagenome
ASV630	188.0	135.0	160.0	37.0	0.0	0.0	0.0	0.0	0.0	0.0	Bacteria	Proteobacteria	Alphaproteobacteria	Rhodobacterales	Rhodobacteraceae	Amylibacter
ASV631	6.0	31.0	3.0	0.0	0.0	0.0	0.0	0.0	0.0	0.0	Bacteria	Proteobacteria	Alphaproteobacteria	Rhodobacterales	Rhodobacteraceae	Tateyamaria	uncultured marine
ASV632	30.0	26.0	13.0	12.0	0.0	0.0	2.0	0.0	0.0	0.0	Bacteria	Proteobacteria	Gammaproteobacteria	OM182_clade	OM182_clade	OM182_clade	uncultured bacterium
ASV633	1.0	0.0	0.0	0.0	0.0	0.0	0.0	0.0	0.0	0.0	Bacteria	Proteobacteria	Alphaproteobacteria	SAR11_clade	Clade_IV	Clade_IV
ASV634	0.0	0.0	0.0	0.0	0.0	0.0	1.0	0.0	0.0	0.0	Bacteria	Planctomycetota	Planctomycetes	Pirellulales	Pirellulaceae	Rhodopirellula
ASV635	12.0	4.0	0.0	0.0	0.0	0.0	0.0	0.0	0.0	0.0	Bacteria	Proteobacteria	Gammaproteobacteria	Burkholderiales	Methylophilaceae	OM43_clade	Methylophilales bacterium
ASV636	1.0	0.0	0.0	0.0	0.0	0.0	0.0	0.0	0.0	0.0	Bacteria	Dependentiae	Babeliae	Babeliales	Vermiphilaceae	Vermiphilaceae	uncultured organism
ASV637	0.0	2.0	0.0	0.0	0.0	0.0	0.0	1.0	0.0	0.0	Bacteria	Verrucomicrobiota	Verrucomicrobiae	Verrucomicrobiales	Rubritaleaceae	Roseibacillus	Roseibacillus persicicus
ASV638	0.0	0.0	0.0	0.0	5.0	0.0	0.0	0.0	0.0	0.0	Bacteria	Proteobacteria	Alphaproteobacteria	Tistrellales	Geminicoccaceae	Uncultured Geminicoccaceae
ASV639	0.0	0.0	2.0	0.0	0.0	2.0	0.0	0.0	0.0	0.0	Bacteria	Proteobacteria	Gammaproteobacteria	Burkholderiales	Comamonadaceae	Variovorax
ASV640	0.0	0.0	0.0	0.0	0.0	0.0	0.0	0.0	0.0	5.0	Bacteria	Bacteroidota	Bacteroidia	Flavobacteriales	Flavobacteriaceae	Zobellia	Cellulophaga sp.
ASV641	9.0	0.0	0.0	0.0	0.0	0.0	0.0	0.0	0.0	0.0	Bacteria	Bacteroidota	Bacteroidia	Flavobacteriales	Flavobacteriaceae	Aurantivirga
ASV642	0.0	0.0	5.0	0.0	0.0	0.0	0.0	0.0	1.0	0.0	Bacteria	Proteobacteria	Alphaproteobacteria	Rhizobiales	Rhizobiaceae	Uncultured Rhizobiaceae
ASV643	4.0	0.0	0.0	0.0	0.0	0.0	0.0	0.0	0.0	0.0	Bacteria	Proteobacteria	Gammaproteobacteria	Thiotrichales	Thiotrichaceae	Uncultured Thiotrichaceae	uncultured bacterium
ASV644	0.0	4.0	0.0	0.0	0.0	0.0	0.0	0.0	0.0	0.0	Bacteria	Proteobacteria	Alphaproteobacteria	Rhodobacterales	Rhodobacteraceae	Yoonia-Loktanella	Yoonia vestfoldensis
ASV645	21.0	0.0	0.0	0.0	0.0	0.0	0.0	0.0	0.0	0.0	Bacteria	Proteobacteria	Alphaproteobacteria	Parvibaculales	PS1_clade	PS1_clade	uncultured Alphaproteobacteria
ASV646	0.0	0.0	0.0	0.0	0.0	1.0	0.0	0.0	0.0	0.0	Bacteria	Bacteroidota	Bacteroidia	Flavobacteriales	Flavobacteriaceae	Bizionia
ASV647	2.0	0.0	0.0	0.0	0.0	0.0	0.0	0.0	0.0	0.0	Bacteria	Proteobacteria	Gammaproteobacteria	B2M28	B2M28	B2M28	uncultured bacterium
ASV648	0.0	12.0	0.0	0.0	0.0	0.0	0.0	0.0	0.0	0.0	Bacteria	Planctomycetota	Planctomycetes	Pirellulales	Pirellulaceae	Rubripirellula	Rubripirellula sp.
ASV649	0.0	0.0	0.0	0.0	0.0	0.0	0.0	0.0	0.0	4.0	Bacteria	Proteobacteria	Alphaproteobacteria	Sneathiellales	Sneathiellaceae	Sneathiella	uncultured bacterium
ASV650	0.0	0.0	0.0	0.0	10.0	0.0	0.0	0.0	0.0	0.0	Bacteria	Proteobacteria	Gammaproteobacteria	Alteromonadales	Colwelliaceae	Colwellia	uncultured gamma
ASV651	3.0	0.0	2.0	2.0	0.0	0.0	0.0	0.0	0.0	0.0	Bacteria	Proteobacteria	Gammaproteobacteria	Oceanospirillales	Marinomonadaceae	Marinomonas	Marinomonas blandensis
ASV652	137.0	483.0	147.0	349.0	1023.0	414.0	275.0	887.0	463.0	217.0	Bacteria	Proteobacteria	Gammaproteobacteria	Enterobacterales	Enterobacteriaceae	Enterobacter	Enterobacter sp.
ASV653	6.0	20.0	0.0	0.0	0.0	0.0	0.0	0.0	0.0	0.0	Bacteria	Proteobacteria	Alphaproteobacteria	Reyranellales	Reyranellaceae	Reyranella	uncultured bacterium
ASV654	0.0	0.0	0.0	0.0	0.0	0.0	2.0	0.0	0.0	0.0	Bacteria	Proteobacteria	Alphaproteobacteria	Caulobacterales	Hyphomonadaceae	Litorimonas	uncultured Alphaproteobacteria
ASV655	0.0	0.0	1.0	0.0	0.0	2.0	3.0	0.0	0.0	0.0	Bacteria	Proteobacteria	Gammaproteobacteria	Pseudomonadales	Moraxellaceae	Enhydrobacter	uncultured bacterium
ASV656	0.0	0.0	0.0	0.0	1.0	0.0	0.0	0.0	0.0	0.0	Bacteria	Firmicutes	Clostridia	Lachnospirales	Lachnospiraceae	Agathobacter	uncultured bacterium
ASV657	0.0	0.0	1.0	0.0	0.0	0.0	0.0	0.0	0.0	0.0	Bacteria	Proteobacteria	Gammaproteobacteria	Diplorickettsiales	Diplorickettsiaceae	Uncultured Diplorickettsiaceae	uncultured bacterium
ASV658	0.0	0.0	2.0	0.0	0.0	0.0	0.0	0.0	0.0	0.0	Bacteria	Bacteroidota	Bacteroidia	Flavobacteriales	Flavobacteriaceae	Psychroserpens
ASV659	0.0	4.0	0.0	0.0	0.0	0.0	0.0	0.0	0.0	0.0	Bacteria	Firmicutes	Clostridia	Lachnospirales	Lachnospiraceae	Unidentified Lachnospiraceae
ASV660	0.0	0.0	0.0	0.0	5.0	0.0	0.0	0.0	0.0	0.0	Bacteria	Actinobacteriota	Actinobacteria	Corynebacteriales	Corynebacteriaceae	Corynebacterium	Corynebacterium sp.
ASV661	0.0	0.0	0.0	6.0	0.0	0.0	0.0	0.0	0.0	0.0	Bacteria	Bacteroidota	Bacteroidia	Flavobacteriales	Flavobacteriaceae	Formosa	uncultured Bacteroidetes
ASV662	0.0	0.0	0.0	0.0	0.0	3.0	0.0	0.0	0.0	0.0	Bacteria	Proteobacteria	Gammaproteobacteria	Vibrionales	Vibrionaceae	Photobacterium	Photobacterium sp.
ASV663	0.0	0.0	0.0	0.0	12.0	0.0	0.0	0.0	0.0	0.0	Bacteria	Proteobacteria	Alphaproteobacteria	Sphingomonadales	Sphingomonadaceae	Sphingorhabdus	uncultured bacterium
ASV664	0.0	0.0	2.0	0.0	0.0	0.0	0.0	0.0	0.0	0.0	Bacteria	Proteobacteria	Gammaproteobacteria	Oceanospirillales	Marinomonadaceae	Marinomonas	Marinomonas posidonica
ASV665	0.0	0.0	0.0	0.0	6.0	0.0	29.0	0.0	0.0	10.0	Bacteria	Proteobacteria	Alphaproteobacteria	Caulobacterales	Hyphomonadaceae	Robiginitomaculum	uncultured gamma
ASV666	2.0	0.0	0.0	0.0	2.0	0.0	0.0	0.0	0.0	0.0	Bacteria	Proteobacteria	Gammaproteobacteria	Burkholderiales	Neisseriaceae	uncultured Neisseriaceae	uncultured bacterium
ASV667	0.0	0.0	1.0	0.0	0.0	0.0	0.0	0.0	0.0	0.0	Bacteria	Proteobacteria	Gammaproteobacteria	Burkholderiales	Comamonadaceae	Unidentified Comamonadaceae
ASV668	0.0	0.0	0.0	0.0	0.0	4.0	0.0	0.0	0.0	0.0	Bacteria	Bacteroidota	Bacteroidia	Sphingobacteriales	FFCH9454	FFCH9454	uncultured Bacteroidetes
ASV669	0.0	0.0	1.0	0.0	0.0	0.0	0.0	0.0	0.0	0.0	Bacteria	Firmicutes	Clostridia	Christensenellales	Christensenellaceae	Uncultured Christensenellaceae	uncultured bacterium
ASV670	0.0	4.0	0.0	0.0	0.0	0.0	0.0	0.0	0.0	0.0	Bacteria	Bacteroidota	Bacteroidia	Flavobacteriales	Flavobacteriaceae	Gaetbulibacter	Gaetbulibacter marinus
ASV671	0.0	0.0	0.0	0.0	0.0	0.0	1.0	0.0	0.0	0.0	Bacteria	Bacteroidota	Bacteroidia	Chitinophagales	Chitinophagaceae	Sediminibacterium	Sediminibacterium sp.
ASV672	0.0	0.0	0.0	0.0	2.0	0.0	0.0	0.0	0.0	0.0	Bacteria	Desulfobacterota	Desulfovibrionia	Desulfovibrionales	Desulfovibrionaceae	Bilophila	uncultured bacterium
ASV673	0.0	0.0	0.0	0.0	0.0	0.0	0.0	0.0	0.0	4.0	Bacteria	Proteobacteria	Gammaproteobacteria	Alteromonadales	Alteromonadaceae	Paraglaciecola	uncultured bacterium
ASV674	0.0	0.0	0.0	0.0	0.0	0.0	0.0	3.0	0.0	0.0	Bacteria	Firmicutes	Bacilli	Paenibacillales	Paenibacillaceae	Paenibacillus
ASV675	0.0	0.0	0.0	0.0	22.0	4.0	0.0	33.0	26.0	0.0	Bacteria	Bacteroidota	Bacteroidia	Flavobacteriales	Flavobacteriaceae	Maribacter	Flavobacteriaceae bacterium
ASV676	0.0	0.0	0.0	3.0	0.0	0.0	0.0	0.0	0.0	0.0	Bacteria	Sva0485	Sva0485	Sva0485	Sva0485	Sva0485	uncultured bacterium
ASV677	0.0	0.0	0.0	5.0	0.0	0.0	0.0	0.0	0.0	0.0	Bacteria	Proteobacteria	Alphaproteobacteria	Rhodobacterales	Rhodobacteraceae	Celeribacter
ASV678	0.0	0.0	0.0	1.0	0.0	0.0	0.0	0.0	0.0	0.0	Bacteria	Proteobacteria	Gammaproteobacteria	Gammaproteobacteria_Incertae_Sedis	Unknown_Family	Unknown_Family	uncultured gamma
ASV679	0.0	0.0	0.0	0.0	0.0	0.0	1.0	0.0	0.0	0.0	Bacteria	Bacteroidota	Bacteroidia	Bacteroidales	Prolixibacteraceae	Roseimarinus
ASV680	0.0	0.0	0.0	0.0	3.0	0.0	0.0	0.0	0.0	0.0	Bacteria	Firmicutes	Clostridia	Lachnospirales	Lachnospiraceae	Roseburia	uncultured bacterium
ASV681	2.0	0.0	0.0	0.0	0.0	0.0	0.0	0.0	0.0	0.0	Bacteria	Bacteroidota	Bacteroidia	Flavobacteriales	Cryomorphaceae	Vicingus
ASV682	4.0	9.0	1.0	0.0	0.0	0.0	0.0	0.0	0.0	0.0	Bacteria	Verrucomicrobiota	Verrucomicrobiae	Pedosphaerales	Pedosphaeraceae	SCGC_AAA164-E04	uncultured bacterium
ASV683	12.0	5.0	0.0	0.0	0.0	0.0	0.0	0.0	0.0	0.0	Bacteria	Proteobacteria	Gammaproteobacteria	Oceanospirillales	Nitrincolaceae	Uncultured Nitrincolaceae	uncultured bacterium
ASV684	2571.0	3087.0	3756.0	4926.0	4719.0	5744.0	6395.0	4741.0	6123.0	6055.0	Unassigned	Unassigned	Unassigned	Unassigned	Unassigned	Unassigned	Unassigned

## Sheet: (B) Eukaryota diversity
ASV	SW1	SW2	SW3	SW4	Epimicrobiota.1	Epimicrobiota.2	Epimicrobiota.3	Epimicrobiota.4	Epimicrobiota.5	Epimicrobiota.6	Domain	Phylum	Class	Order	Family	Genus	Species
ASV1	3502.0	1298.0	4790.0	2459.0	0.0	0.0	0.0	0.0	0.0	0.0	Eukaryota	Ochrophyta	Chrysophyceae	uncultured Chrysophyceae	uncultured Chrysophyceae	uncultured Chrysophyceae	uncultured Chrysophyceae
ASV2	627.0	1303.0	620.0	1586.0	0.0	0.0	0.0	0.0	0.0	0.0	Eukaryota	Ochrophyta	Dictyochophyceae	Pedinellales	Pedinellales	Pedinellales	uncultured_marine
ASV3	0.0	0.0	0.0	0.0	995.0	2070.0	723.0	272.0	20.0	25.0	Eukaryota	Arthropoda	Maxillopoda	Harpacticoida	Harpacticoida	Harpacticoida	uncultured_eukaryote
ASV4	57.0	224.0	150.0	118.0	0.0	0.0	0.0	0.0	0.0	0.0	Eukaryota	Ochrophyta	Chrysophyceae	uncultured Chrysophyceae	uncultured Chrysophyceae	uncultured Chrysophyceae	Spumella_sp.
ASV5	0.0	5.0	25.0	38.0	0.0	0.0	0.0	0.0	0.0	0.0	Eukaryota	MAST-6	MAST-6	MAST-6	MAST-6	MAST-6	uncultured_stramenopile
ASV6	80.0	4.0	14.0	48.0	38.0	9.0	4.0	0.0	24.0	24.0	Eukaryota	Diatomea	Mediophyceae	Mediophyceae	Mediophyceae	Thalassiosira
ASV7	0.0	24.0	41.0	0.0	0.0	0.0	0.0	0.0	0.0	0.0	Eukaryota	Protalveolata	Syndiniales	Syndiniales	Syndiniales_Group_I	Syndiniales_Group_I
ASV8	0.0	0.0	0.0	0.0	0.0	0.0	0.0	0.0	7.0	0.0	Eukaryota	Phragmoplastophyta	Embryophyta	Magnoliophyta	Magnoliophyta	Magnoliophyta	Nicotiana_attenuata
ASV9	45.0	15.0	3.0	40.0	0.0	0.0	0.0	0.0	0.0	0.0	Eukaryota	Incertae_Sedis	Incertae_Sedis	Incertae_Sedis	Incertae_Sedis	Pirsonia	uncultured_eukaryote
ASV10	0.0	0.0	0.0	0.0	0.0	0.0	2.0	0.0	0.0	0.0	Eukaryota	Diatomea	Bacillariophyceae	Bacillariophyceae	Bacillariophyceae	Navicula	Navicula_cari
ASV11	0.0	1.0	0.0	0.0	0.0	0.0	0.0	0.0	0.0	0.0	Eukaryota	Porifera	Calcarea	Leucosolenida	Leucosolenida	Leucosolenida
ASV12	0.0	0.0	0.0	11.0	0.0	0.0	0.0	0.0	0.0	0.0	Eukaryota	Cercozoa	Cercozoa	Cercozoa	Cercozoa	Cyranomonas	uncultured_eukaryote
ASV13	0.0	0.0	0.0	0.0	0.0	0.0	3.0	0.0	0.0	0.0	Eukaryota	Mollusca	Bivalvia	Veneroida	Veneroida	Veneroida	Cerastoderma_edule
ASV14	0.0	0.0	0.0	0.0	0.0	1.0	0.0	10.0	0.0	4.0	Eukaryota	Diatomea	Coscinodiscophytina	Fragilariales	Fragilariales	Licmophora	Licmophora_paradoxa
ASV15	0.0	6.0	10.0	42.0	0.0	0.0	0.0	0.0	0.0	0.0	Eukaryota	Ochrophyta	Chrysophyceae	Ochromonadales	Ochromonadales	Paraphysomonas	uncultured_marine
ASV16	28.0	18.0	10.0	4.0	0.0	0.0	0.0	0.0	0.0	0.0	Eukaryota	Ochrophyta	Chrysophyceae	uncultured Chrysophyceae	uncultured Chrysophyceae	uncultured Chrysophyceae	uncultured_eukaryote
ASV17	0.0	0.0	0.0	11.0	0.0	0.0	0.0	0.0	0.0	0.0	Eukaryota	Cercozoa	Imbricatea	Imbricatea	Euglyphida	Paulinella	uncultured_eukaryote
ASV18	4.0	5.0	20.0	4.0	0.0	0.0	0.0	0.0	0.0	0.0	Eukaryota	Ochrophyta	Ochrophyta	Ochrophyta	Ochrophyta	Bolidomonas
ASV19	31.0	0.0	18.0	89.0	63.0	4.0	2.0	0.0	0.0	10.0	Eukaryota	Chlorophyta	Ulvophyceae	Ulvophyceae	Ulvophyceae	Ulvophyceae
ASV20	0.0	0.0	0.0	26.0	6.0	2.0	10.0	0.0	0.0	0.0	Eukaryota	Diatomea	Bacillariophyceae	Bacillariophyceae	Bacillariophyceae	Bacillariophyceae
ASV21	9.0	29.0	22.0	26.0	0.0	0.0	0.0	0.0	0.0	0.0	Eukaryota	Ochrophyta	Ochrophyta	Ochrophyta	Ochrophyta	Bolidomonas	Triparma_pacifica
ASV22	0.0	0.0	0.0	0.0	0.0	0.0	0.0	0.0	0.0	17.0	Eukaryota	Phragmoplastophyta	Embryophyta	Magnoliophyta	Magnoliophyta	Magnoliophyta	Rumex_acetosa
ASV23	152.0	211.0	811.0	1007.0	0.0	0.0	0.0	0.0	0.0	0.0	Eukaryota	Ochrophyta	Chrysophyceae	Ochromonadales	Ochromonadales	Paraphysomonas	Paraphysomonas_imperforata
ASV24	45.0	0.0	0.0	0.0	0.0	0.0	0.0	0.0	0.0	0.0	Eukaryota	Chlorophyta	Clade_VII	Subclade_B	Subclade_B	Subclade_B	uncultured_eukaryote
ASV25	0.0	0.0	0.0	0.0	0.0	0.0	2.0	0.0	0.0	16.0	Eukaryota	Diatomea	Coscinodiscophytina	Fragilariales	Fragilariales	Grammatophora	Grammatophora_marina
ASV26	0.0	0.0	0.0	0.0	0.0	0.0	0.0	0.0	0.0	7.0	Eukaryota	Platyhelminthes	Rhabditophora	Macrostomida	Macrostomida	Macrostomida	Microstomum_papillosum
ASV27	3.0	0.0	0.0	0.0	0.0	0.0	0.0	0.0	0.0	0.0	Eukaryota	Diatomea	Mediophyceae	Mediophyceae	Mediophyceae	Thalassiosira	Thalassiosira_concaviuscula
ASV28	37.0	10.0	3.0	35.0	0.0	0.0	0.0	0.0	0.0	0.0	Eukaryota	Cercozoa	Novel_Clade_2	Novel_Clade_2	Novel_Clade_2	Novel_Clade_2	uncultured_Cercozoa
ASV29	0.0	9.0	0.0	0.0	0.0	0.0	0.0	0.0	0.0	0.0	Eukaryota	Dinoflagellata	Dinophyceae	Peridiniales	Peridiniales	Unidentified Peridiniales
ASV30	0.0	0.0	7.0	0.0	0.0	0.0	0.0	0.0	0.0	0.0	Eukaryota	Scalidophora	Kinorhyncha	Cyclorhagida	Cyclorhagida	Cyclorhagida
ASV31	0.0	0.0	25.0	11.0	0.0	0.0	0.0	0.0	0.0	0.0	Eukaryota	Diatomea	Coscinodiscophytina	Coscinodiscophytina	Rhizosolenids	Guinardia	Rhizosolenia_setigera
ASV32	0.0	0.0	0.0	0.0	0.0	0.0	0.0	0.0	0.0	24.0	Eukaryota	Arthropoda	Maxillopoda	Harpacticoida	Harpacticoida	Harpacticoida	Ameira_scotti
ASV33	765.0	1818.0	54.0	106.0	0.0	0.0	0.0	0.0	0.0	0.0	Eukaryota	Picozoa	Picomonadida	Picomonadida	Picomonadida	Picomonadida
ASV34	0.0	0.0	0.0	0.0	0.0	0.0	0.0	0.0	5.0	4.0	Eukaryota	Ciliophora	Intramacronucleata	Conthreep	Oligohymenophorea	Pseudovorticella
ASV35	42.0	13.0	0.0	0.0	0.0	0.0	0.0	0.0	0.0	0.0	Eukaryota	Protalveolata	Syndiniales	Syndiniales	Syndiniales_Group_II	Syndiniales_Group_II	uncultured_eukaryote
ASV36	0.0	0.0	0.0	0.0	0.0	0.0	10.0	0.0	0.0	0.0	Eukaryota	Diatomea	Coscinodiscophytina	Fragilariales	Fragilariales	Catacombas	Catacombas_gaillonii
ASV37	235.0	268.0	373.0	335.0	0.0	0.0	0.0	0.0	0.0	0.0	Eukaryota	MAST-7	MAST-7B	MAST-7B	MAST-7B	MAST-7B	uncultured_marine
ASV38	19.0	22.0	10.0	17.0	0.0	0.0	2.0	0.0	0.0	0.0	Eukaryota	Basidiomycota	Malasseziomycetes	Malasseziales	Malasseziaceae	Malassezia
ASV39	15.0	8.0	10.0	23.0	0.0	0.0	0.0	0.0	0.0	0.0	Eukaryota	Ochrophyta	Dictyochophyceae	Pedinellales	Pedinellales	Pteridomonas	Pteridomonas_danica
ASV40	1241.0	555.0	239.0	81.0	0.0	0.0	0.0	0.0	0.0	0.0	Eukaryota	Ochrophyta	Ochrophyta	Ochrophyta	Ochrophyta	Bolidomonas	uncultured_marine
ASV41	0.0	25.0	0.0	0.0	0.0	0.0	0.0	0.0	0.0	0.0	Eukaryota	Phragmoplastophyta	Embryophyta	Pinophyta	Pinophyta	Pinophyta
ASV42	0.0	0.0	9.0	0.0	0.0	0.0	0.0	0.0	0.0	0.0	Eukaryota	Dinoflagellata	Dinophyceae	Gymnodiniphycidae	Gymnodinium_clade	Nusuttodinium	Nusuttodinium_acidotum
ASV43	0.0	17.0	0.0	4.0	0.0	0.0	0.0	0.0	0.0	0.0	Eukaryota	Cryptophyceae	Cryptophyceae	Cryptomonadales	Cryptomonadales	Teleaulax
ASV44	560.0	1246.0	368.0	363.0	0.0	0.0	0.0	0.0	0.0	0.0	Eukaryota	Picozoa	Picomonadida	Picomonadidae	Picomonadidae	Picomonas	uncultured_eukaryote
ASV45	0.0	0.0	0.0	11.0	0.0	0.0	0.0	0.0	0.0	0.0	Eukaryota	Diatomea	Bacillariophyceae	Bacillariophyceae	Bacillariophyceae	Pseudo-nitzschia	Pseudo-nitzschia_pungens
ASV46	0.0	0.0	0.0	0.0	0.0	0.0	0.0	0.0	14.0	0.0	Eukaryota	Diatomea	Coscinodiscophytina	Coscinodiscophytina	Melosirids	Stephanopyxis	Paralia_sulcata
ASV47	0.0	0.0	0.0	0.0	0.0	7.0	0.0	0.0	3.0	11.0	Eukaryota	Bryozoa	Gymnolaemata	Cheilostomatida	Cheilostomatida	Cheilostomatida	Electra_pilosa
ASV48	0.0	0.0	0.0	0.0	19.0	0.0	14.0	0.0	0.0	1.0	Eukaryota	Diatomea	Coscinodiscophytina	Fragilariales	Fragilariales	Pteroncola	Pteroncola_inane
ASV49	0.0	0.0	0.0	0.0	2.0	0.0	0.0	0.0	0.0	6.0	Eukaryota	Bryozoa	Gymnolaemata	Cheilostomatida	Cheilostomatida	Cheilostomatida
ASV50	96.0	158.0	0.0	6.0	0.0	0.0	0.0	0.0	0.0	0.0	Eukaryota	Cercozoa	Chlorarachniophyta	Chlorarachniophyta	Chlorarachniophyta	Minorisa	Minorisa_sp.
ASV51	13.0	0.0	0.0	26.0	0.0	0.0	0.0	0.0	0.0	0.0	Eukaryota	Cercozoa	Thecofilosea	Cryomonadida	Protaspidae	Cryothecomonas
ASV52	0.0	40.0	0.0	35.0	0.0	0.0	0.0	0.0	0.0	0.0	Eukaryota	Incertae_Sedis	Incertae_Sedis	Incertae_Sedis	Incertae_Sedis	Telonema	uncultured_eukaryote
ASV53	0.0	5.0	22.0	0.0	0.0	0.0	0.0	0.0	0.0	0.0	Eukaryota	Chlorophyta	Chlorophyta	Chlorophyta	Chlorophyta	Chlorophyta	Nephroselmis_pyriformis
ASV54	64.0	26.0	10.0	28.0	0.0	0.0	0.0	0.0	0.0	0.0	Eukaryota	Prymnesiophyceae	Prymnesiophyceae	Prymnesiophyceae	Prymnesiophyceae	Phaeocystis	Phaeocystis_globosa
ASV55	0.0	0.0	0.0	31.0	0.0	0.0	0.0	0.0	0.0	0.0	Eukaryota	Ciliophora	Intramacronucleata	Spirotrichea	Oligotrichia	Parallelostrombidium	uncultured_marine
ASV56	0.0	0.0	14.0	48.0	0.0	0.0	23.0	0.0	5.0	0.0	Eukaryota	Ciliophora	Intramacronucleata	Conthreep	Oligohymenophorea	Pseudovorticella	uncultured_eukaryote
ASV57	14.0	31.0	19.0	27.0	0.0	0.0	0.0	0.0	0.0	0.0	Eukaryota	Ochrophyta	Ochrophyta	Ochrophyta	Ochrophyta	Bolidomonas	uncultured_stramenopile
ASV58	0.0	0.0	0.0	13.0	9.0	0.0	2.0	0.0	0.0	3.0	Eukaryota	Diatomea	Bacillariophyceae	Bacillariophyceae	Bacillariophyceae	Navicula
ASV59	26.0	0.0	15.0	67.0	300.0	211.0	626.0	469.0	206.0	277.0	Eukaryota	Ochrophyta	Phaeophyceae	Ectocarpales	Ectocarpales	Ectocarpales
ASV60	0.0	22.0	3.0	0.0	0.0	0.0	0.0	0.0	0.0	0.0	Eukaryota	Ochrophyta	Chrysophyceae	uncultured Chrysophyceae	uncultured Chrysophyceae	uncultured Chrysophyceae
ASV61	0.0	0.0	0.0	0.0	22.0	1.0	14.0	8.0	2.0	15.0	Eukaryota	Ochrophyta	Phaeophyceae	Ectocarpales	Ectocarpales	Pylaiella	Pylaiella_littoralis
ASV62	0.0	0.0	15.0	26.0	0.0	0.0	0.0	0.0	0.0	0.0	Eukaryota	Bicosoecida	Bicosoecida	Bicosoecida	Bicosoecida	Caecitellus	Caecitellus_paraparvulus
ASV63	0.0	0.0	6.0	7.0	0.0	0.0	0.0	0.0	0.0	0.0	Eukaryota	Cercozoa	Thecofilosea	Thecofilosea	Thecofilosea	uncultured Thecofilosea	uncultured_Cercozoa
ASV64	0.0	0.0	0.0	0.0	0.0	0.0	0.0	0.0	0.0	1.0	Eukaryota	Annelida	Polychaeta	Spionida	Spionida	Spionida	Caulleriella_parva
ASV65	96.0	21.0	29.0	52.0	69.0	14.0	14.0	65.0	17.0	22.0	Eukaryota	Arthropoda	Arachnida	Acari	Acari	Acari	Demodex_folliculorum
ASV66	13.0	22.0	17.0	48.0	0.0	0.0	0.0	0.0	0.0	0.0	Eukaryota	Ochrophyta	Dictyochophyceae	Pedinellales	Pedinellales	FV36-2G08	Pedinellales_sp.
ASV67	0.0	0.0	0.0	0.0	2.0	0.0	0.0	0.0	0.0	0.0	Eukaryota	Diatomea	Mediophyceae	Mediophyceae	Mediophyceae	Mediophyceae	Thalassiosira_proschkinae
ASV68	0.0	13.0	0.0	0.0	0.0	0.0	0.0	0.0	0.0	0.0	Eukaryota	Cryptophyceae	Cryptophyceae	Cryptomonadales	Cryptomonadales	uncultured Cryptomonadales	uncultured_eukaryote
ASV69	23.0	3.0	0.0	0.0	0.0	0.0	0.0	0.0	0.0	0.0	Eukaryota	Ochrophyta	Dictyochophyceae	Pedinellales	Pedinellales	Pedinella	uncultured_marine
ASV70	0.0	0.0	0.0	174.0	0.0	3.0	0.0	0.0	2.0	11.0	Eukaryota	Ochrophyta	Phaeophyceae	Fucales	Fucales	Sargassum
ASV71	11.0	10.0	0.0	6.0	3.0	0.0	0.0	0.0	0.0	0.0	Eukaryota	Phragmoplastophyta	Embryophyta	Magnoliophyta	Magnoliophyta	Magnoliophyta
ASV72	0.0	0.0	0.0	10.0	0.0	0.0	2.0	0.0	0.0	6.0	Eukaryota	Labyrinthulomycetes	Labyrinthulomycetes	Labyrinthulomycetes	Thraustochytriaceae	Aplanochytrium
ASV73	39.0	23.0	19.0	100.0	0.0	0.0	0.0	0.0	0.0	0.0	Eukaryota	Incertae_Sedis	Incertae_Sedis	Incertae_Sedis	Incertae_Sedis	Telonema
ASV74	0.0	0.0	24.0	8.0	0.0	0.0	0.0	0.0	0.0	0.0	Eukaryota	Bicosoecida	Bicosoecida	Bicosoecida	Bicosoecida	Bicosoecida	Pseudobodo_tremulans
ASV75	0.0	0.0	0.0	0.0	2120.0	835.0	907.0	1962.0	57.0	2662.0	Eukaryota	Ochrophyta	Phaeophyceae	Ectocarpales	Ectocarpales	Ectocarpales	Ectocarpales_sp.
ASV76	0.0	5.0	0.0	5.0	0.0	0.0	0.0	0.0	0.0	0.0	Eukaryota	Picozoa	Picozoa	Picozoa	Picozoa	Picozoa	uncultured_rhodophyte
ASV77	0.0	19.0	0.0	0.0	2495.0	1144.0	1150.0	2008.0	232.0	3060.0	Eukaryota	Ochrophyta	Phaeophyceae	Ectocarpales	Ectocarpales	Scytosiphon	Scytosiphon_lomentaria
ASV78	0.0	0.0	0.0	4.0	0.0	0.0	0.0	0.0	0.0	0.0	Eukaryota	Kathablepharidae	Kathablepharidae	Kathablepharidae	Kathablepharidae	Unidentified Kathablepharidae
ASV79	0.0	0.0	0.0	0.0	0.0	0.0	0.0	0.0	0.0	7.0	Eukaryota	Diatomea	Coscinodiscophytina	Fragilariales	Fragilariales	Licmophora	Licmophora_juergensii
ASV80	0.0	0.0	3.0	0.0	0.0	0.0	0.0	0.0	0.0	0.0	Eukaryota	Ochrophyta	Dictyochophyceae	Dictyochales	Dictyochales	Florenciella	uncultured_stramenopile
ASV81	0.0	0.0	0.0	0.0	0.0	0.0	2.0	0.0	0.0	0.0	Eukaryota	Holozoa	Ichthyosporea	Abeoformidae	Abeoformidae	Pirum	Pirum_gemmata
ASV82	0.0	0.0	0.0	0.0	0.0	0.0	0.0	0.0	10.0	0.0	Eukaryota	Annelida	Polychaeta	Phyllodocida	Phyllodocida	Phyllodocida	Syllides_sp.
ASV83	0.0	0.0	0.0	0.0	0.0	0.0	0.0	0.0	0.0	9.0	Eukaryota	Porifera	Demospongiae	Dendroceratida	Dendroceratida	Dendroceratida	Halisarca_dujardini
ASV84	0.0	0.0	0.0	7.0	0.0	0.0	0.0	0.0	0.0	0.0	Eukaryota	Chlorophyta	Ulvophyceae	Ulvophyceae	Ulvophyceae	Ulvophyceae	Klebsormidium_subtilissimum
ASV85	0.0	4.0	5.0	24.0	0.0	0.0	0.0	0.0	0.0	0.0	Eukaryota	Ochrophyta	Chrysophyceae	Ochromonadales	Ochromonadales	Paraphysomonas	Paraphysomonas_foraminifera
ASV86	0.0	0.0	0.0	0.0	0.0	0.0	1.0	0.0	0.0	0.0	Eukaryota	Platyhelminthes	Rhabditophora	Rhabdocoela	Neodalyellida	Neodalyellida	Astrotorhynchus_bifidus
ASV87	46.0	0.0	0.0	0.0	0.0	0.0	0.0	0.0	0.0	0.0	Eukaryota	Chlorophyta	Mamiellophyceae	Mamiellales	Mamiellales	Unidentified Mamiellales
ASV88	0.0	33.0	0.0	66.0	0.0	0.0	0.0	0.0	0.0	0.0	Eukaryota	Phragmoplastophyta	Embryophyta	Pinophyta	Pinophyta	Pinophyta	Pinus_taeda
ASV89	0.0	0.0	25.0	0.0	7.0	0.0	0.0	0.0	0.0	0.0	Eukaryota	Diatomea	Mediophyceae	Mediophyceae	Mediophyceae	Mediophyceae	Brockmanniella_brockmannii
ASV90	0.0	0.0	0.0	0.0	0.0	0.0	0.0	0.0	8.0	0.0	Eukaryota	Ochrophyta	Phaeophyceae	Ectocarpales	Ectocarpales	Ishige	Ishige_sinicola
ASV91	38.0	5.0	0.0	0.0	0.0	0.0	0.0	0.0	0.0	0.0	Eukaryota	Chlorophyta	Mamiellophyceae	Mamiellales	Mamiellales	Micromonas
ASV92	0.0	0.0	6.0	0.0	0.0	0.0	0.0	0.0	0.0	0.0	Eukaryota	Cercozoa	Thecofilosea	Thecofilosea	Thecofilosea	Thecofilosea	uncultured_marine
ASV93	0.0	28.0	0.0	0.0	0.0	0.0	0.0	0.0	0.0	0.0	Eukaryota	MAST-12	MAST-12A	MAST-12A	MAST-12A	MAST-12A	uncultured_stramenopile
ASV94	0.0	0.0	0.0	31.0	0.0	0.0	0.0	0.0	0.0	0.0	Eukaryota	Diatomea	Mediophyceae	Mediophyceae	Mediophyceae	Thalassiosira	Thalassiosira_curviseriata
ASV95	0.0	0.0	0.0	0.0	0.0	0.0	0.0	0.0	8.0	0.0	Eukaryota	Labyrinthulomycetes	Labyrinthulomycetes	Labyrinthulomycetes	Thraustochytriaceae	Thraustochytrium	Thraustochytrium_kinnei
ASV96	0.0	0.0	0.0	0.0	0.0	0.0	2.0	0.0	0.0	0.0	Eukaryota	Labyrinthulomycetes	Labyrinthulomycetes	Labyrinthulomycetes	Thraustochytriaceae	Aplanochytrium	uncultured_eukaryote
ASV97	0.0	3.0	0.0	0.0	0.0	0.0	0.0	0.0	0.0	0.0	Eukaryota	Porifera	Calcarea	Leucosolenida	Leucosolenida	Leucosolenida	Aphroceras_sp.
ASV98	0.0	22.0	0.0	0.0	0.0	0.0	0.0	0.0	0.0	0.0	Eukaryota	MAST-7	MAST-7A	MAST-7A	MAST-7A	MAST-7A
ASV99	0.0	0.0	14.0	0.0	0.0	0.0	0.0	0.0	0.0	0.0	Eukaryota	Arthropoda	Maxillopoda	Cyclopoida	Cyclopoida	Cyclopoida	uncultured_eukaryote
ASV100	0.0	0.0	0.0	0.0	14.0	0.0	1.0	0.0	0.0	0.0	Eukaryota	Ciliophora	Intramacronucleata	Conthreep	Phyllopharyngea	Ephelota	Ephelota_mammillata
ASV101	0.0	0.0	0.0	0.0	0.0	6.0	36.0	28.0	20.0	0.0	Eukaryota	Ciliophora	Intramacronucleata	Conthreep	Oligohymenophorea	Unidentified Oligohymenophorea
ASV102	50.0	38.0	6.0	9.0	0.0	0.0	0.0	0.0	0.0	0.0	Eukaryota	MAST-4	MAST-4	MAST-4	MAST-4	MAST-4	uncultured_stramenopile
ASV103	0.0	0.0	0.0	0.0	0.0	0.0	0.0	0.0	0.0	3.0	Eukaryota	Diatomea	Mediophyceae	Mediophyceae	Mediophyceae	uncultured	uncultured_marine
ASV104	0.0	0.0	0.0	0.0	0.0	0.0	3.0	0.0	0.0	0.0	Eukaryota	Ciliophora	Intramacronucleata	Conthreep	Oligohymenophorea	Zoothamnium	uncultured_eukaryote
ASV105	4.0	33.0	29.0	0.0	0.0	0.0	0.0	0.0	0.0	0.0	Eukaryota	Picozoa	Unidentified Picozoa	Unidentified Picozoa	Unidentified Picozoa	Unidentified Picozoa
ASV106	0.0	0.0	0.0	0.0	0.0	0.0	0.0	0.0	0.0	6.0	Eukaryota	Platyhelminthes	Rhabditophora	Macrostomida	Macrostomida	Macrostomida	Microstomum_sp.
ASV107	0.0	0.0	0.0	0.0	0.0	0.0	10.0	0.0	0.0	0.0	Eukaryota	Ochrophyta	Phaeophyceae	Ectocarpales	Ectocarpales	Ectocarpales	Sphacelaria_sp.
ASV108	0.0	0.0	0.0	0.0	14.0	0.0	0.0	0.0	0.0	0.0	Eukaryota	Porifera	Demospongiae	Poecilosclerida	Poecilosclerida	Poecilosclerida
ASV109	0.0	0.0	0.0	7.0	0.0	0.0	0.0	0.0	0.0	0.0	Eukaryota	Diatomea	Bacillariophyceae	Bacillariophyceae	Bacillariophyceae	Nitzschia
ASV110	40.0	19.0	0.0	0.0	0.0	0.0	0.0	0.0	0.0	0.0	Eukaryota	Chlorophyta	Mamiellophyceae	Mamiellales	Mamiellales	Bathycoccus
ASV111	0.0	0.0	4.0	0.0	0.0	0.0	0.0	0.0	0.0	0.0	Eukaryota	Cryptophyceae	Cryptophyceae	Cryptomonadales	Cryptomonadales	Rhodomonas
ASV112	0.0	0.0	0.0	27.0	0.0	0.0	0.0	0.0	22.0	0.0	Eukaryota	Ciliophora	Intramacronucleata	Spirotrichea	Oligotrichia
ASV113	0.0	0.0	0.0	0.0	0.0	0.0	0.0	0.0	2.0	12.0	Eukaryota	Annelida	Polychaeta	Capitellida	Capitellida	Capitellida	Notomastus_latericeus
ASV114	0.0	0.0	0.0	0.0	0.0	0.0	0.0	0.0	0.0	2.0	Eukaryota	Diatomea	Bacillariophyceae	Bacillariophyceae	Bacillariophyceae	Nitzschia	Nitzschia_sigma
ASV115	0.0	0.0	0.0	0.0	3.0	0.0	0.0	0.0	0.0	4.0	Eukaryota	Holozoa	Ichthyosporea	Pseudoperkinsidae	Pseudoperkinsidae	Pseudoperkinsidae	Sphaeroforma_tapetis
ASV116	0.0	2.0	0.0	0.0	0.0	0.0	0.0	0.0	0.0	0.0	Eukaryota	Ochrophyta	Phaeophyceae	Phaeophyceae	Phaeophyceae	Phaeophyceae	Desmarestia_viridis
ASV117	0.0	7.0	0.0	40.0	0.0	0.0	0.0	0.0	0.0	0.0	Eukaryota	Cryptophyceae	Cryptophyceae	Cryptomonadales	Cryptomonadales	Teleaulax	uncultured_eukaryote
ASV118	0.0	0.0	0.0	0.0	26.0	0.0	0.0	0.0	0.0	0.0	Eukaryota	Tunicata	Ascidiacea	Enterogona	Enterogona	Enterogona	Ascidiella_sp.
ASV119	0.0	9.0	0.0	6.0	0.0	0.0	0.0	0.0	0.0	0.0	Eukaryota	Unidentified Eukaryota	Unidentified Eukaryota	Unidentified Eukaryota	Unidentified Eukaryota	Unidentified Eukaryota
ASV120	18.0	7.0	0.0	0.0	0.0	0.0	0.0	0.0	0.0	0.0	Eukaryota	MAST-4	MAST-4	MAST-4	MAST-4	MAST-4	uncultured_eukaryote
ASV121	17.0	23.0	0.0	7.0	0.0	0.0	0.0	0.0	0.0	0.0	Eukaryota	Chlorophyta	Trebouxiophyceae	Trebouxiophyceae	Trebouxiophyceae	Trebouxiophyceae
ASV122	0.0	0.0	0.0	0.0	0.0	0.0	0.0	0.0	0.0	3.0	Eukaryota	Diatomea	Bacillariophyceae	Bacillariophyceae	Bacillariophyceae	Bacillariophyceae	uncultured_Cylindrotheca
ASV123	0.0	0.0	27.0	42.0	0.0	0.0	0.0	0.0	0.0	0.0	Eukaryota	Diatomea	Mediophyceae	Mediophyceae	Mediophyceae	Unidentified Mediophyceae
ASV124	0.0	28.0	0.0	0.0	0.0	0.0	0.0	0.0	0.0	0.0	Eukaryota	MAST-7	MAST-7A	MAST-7A	MAST-7A	MAST-7A	uncultured_stramenopile
ASV125	58.0	53.0	21.0	30.0	0.0	0.0	0.0	0.0	0.0	0.0	Eukaryota	MAST-12	MAST-13	MAST-14	MAST-15	MAST-16
ASV126	0.0	0.0	0.0	0.0	0.0	0.0	1.0	0.0	0.0	0.0	Eukaryota	Cercozoa	Thecofilosea	Thecofilosea	Thecofilosea	uncultured Thecofilosea	uncultured Thecofilosea
ASV127	0.0	11.0	37.0	34.0	0.0	0.0	0.0	0.0	0.0	0.0	Eukaryota	MAST-1	MAST-1C	MAST-1C	MAST-1C	MAST-1C
ASV128	0.0	0.0	0.0	0.0	0.0	0.0	0.0	0.0	0.0	14.0	Eukaryota	Nematozoa	Chromadorea	Chromadorida	Chromadorida	Chromadorida
ASV129	0.0	10.0	0.0	27.0	24.0	0.0	0.0	0.0	0.0	5.0	Eukaryota	Diatomea	Mediophyceae	Mediophyceae	Mediophyceae	Mediophyceae	Thalassiosira_profunda
ASV130	41.0	38.0	11.0	31.0	0.0	0.0	0.0	0.0	0.0	0.0	Eukaryota	Prymnesiophyceae	Prymnesiophyceae	Prymnesiales	Prymnesiales	Chrysochromulina	uncultured_eukaryote
ASV131	0.0	0.0	0.0	0.0	7.0	0.0	0.0	0.0	0.0	0.0	Eukaryota	Cnidaria	Hydrozoa	Leptothecata	Leptothecata	Leptothecata	Kirchenpaueria_similis
ASV132	0.0	0.0	0.0	0.0	10.0	0.0	0.0	0.0	0.0	0.0	Eukaryota	Cercozoa	Thecofilosea	Cryomonadida	Protaspidae	Protaspis	uncultured_Rhizaria
ASV133	0.0	0.0	0.0	5.0	0.0	0.0	0.0	0.0	0.0	0.0	Eukaryota	Diatomea	Bacillariophyceae	Bacillariophyceae	Bacillariophyceae	Nitzschia	Nitzschia_sp.
ASV134	13.0	5.0	0.0	0.0	0.0	0.0	0.0	0.0	0.0	0.0	Eukaryota	Prymnesiophyceae	Prymnesiophyceae	Prymnesiales	Prymnesiales	Chrysochromulina
ASV135	0.0	0.0	0.0	7.0	0.0	0.0	0.0	0.0	0.0	0.0	Eukaryota	Kathablepharidae	Kathablepharidae	Kathablepharidae	Kathablepharidae	Katablepharis
ASV136	0.0	0.0	0.0	0.0	0.0	0.0	0.0	0.0	0.0	5.0	Eukaryota	Diatomea	Bacillariophyceae	Bacillariophyceae	Bacillariophyceae	Bacillariophyceae	Cocconeis_stauroneiformis
ASV137	0.0	0.0	0.0	0.0	5.0	0.0	0.0	0.0	0.0	13.0	Eukaryota	Diatomea	Coscinodiscophytina	Fragilariales	Fragilariales	Licmophora	Licmophora_gracilis
ASV138	0.0	21.0	36.0	44.0	0.0	0.0	0.0	0.0	0.0	0.0	Eukaryota	Apusomonadidae	Apusomonadidae	Apusomonadidae	Apusomonadidae	Amastigomonas	uncultured_eukaryote
ASV139	0.0	1.0	0.0	0.0	0.0	0.0	0.0	0.0	0.0	0.0	Eukaryota	Protalveolata	Syndiniales	Syndiniales	Syndiniales_Group_I	Syndiniales_Group_I	uncultured_marine
ASV140	85.0	23.0	0.0	1.0	0.0	0.0	0.0	0.0	0.0	0.0	Eukaryota	Chlorophyta	Mamiellophyceae	Mamiellales	Mamiellales	Micromonas	Micromonas_pusilla
ASV141	0.0	0.0	0.0	0.0	0.0	0.0	0.0	0.0	0.0	3.0	Eukaryota	Labyrinthulomycetes	Labyrinthulomycetes	Labyrinthulomycetes	Thraustochytriaceae
ASV142	0.0	0.0	13.0	0.0	0.0	0.0	0.0	0.0	0.0	0.0	Eukaryota	Ochrophyta	Chrysophyceae	Chrysophyceae	Chrysophyceae	Chrysophyceae	marine_metagenome
ASV143	0.0	20.0	0.0	0.0	0.0	0.0	0.0	0.0	0.0	0.0	Eukaryota	Cryptophyceae	Cryptophyceae	Cryptomonadales	Cryptomonadales
ASV144	64.0	121.0	63.0	77.0	0.0	0.0	0.0	0.0	0.0	0.0	Eukaryota	Ochrophyta	Dictyochophyceae	Pedinellales	Pedinellales	Pedinellales	uncultured_Pedinellales
ASV145	0.0	0.0	0.0	0.0	0.0	0.0	0.0	0.0	0.0	4.0	Eukaryota	Florideophycidae	Corallinophycidae	Corallinophycidae	Corallinophycidae	Spongites	uncultured_eukaryote
ASV146	0.0	5.0	0.0	0.0	0.0	0.0	0.0	0.0	0.0	0.0	Eukaryota	Bicosoecida	Bicosoecida	Bicosoecida	Bicosoecida	Pseudobodo	Pseudobodo_tremulans
ASV147	0.0	0.0	0.0	0.0	0.0	1.0	0.0	0.0	0.0	0.0	Eukaryota	Diatomea	Coscinodiscophytina	Fragilariales	Fragilariales	Grammatophora
ASV148	44.0	26.0	0.0	0.0	0.0	0.0	0.0	0.0	0.0	0.0	Eukaryota	MAST-4	MAST-4D	MAST-4D	MAST-4D	MAST-4D	uncultured_stramenopile
ASV149	0.0	0.0	3.0	0.0	0.0	0.0	0.0	0.0	0.0	0.0	Eukaryota	Diatomea	Mediophyceae	Mediophyceae	Mediophyceae	Mediophyceae	Thalassiosira_oceanica
ASV150	0.0	6.0	0.0	5.0	0.0	0.0	0.0	0.0	0.0	0.0	Eukaryota	Picozoa	Picomonadida	Picomonadidae	Picomonadidae	Picomonas	uncultured_biliphyte
ASV151	0.0	0.0	0.0	0.0	0.0	0.0	3.0	0.0	0.0	0.0	Eukaryota	Dinoflagellata	Dinophyceae	Gymnodiniphycidae	Gymnodiniphycidae	Gyrodinium	uncultured_eukaryote
ASV152	0.0	0.0	0.0	0.0	0.0	0.0	0.0	0.0	0.0	1.0	Eukaryota	Platyhelminthes	Rhabditophora	Rhabdocoela	Kalyptorhynchia	Kalyptorhynchia	Phonorhynchus_helgolandicus
ASV153	0.0	0.0	0.0	8.0	0.0	0.0	0.0	0.0	0.0	0.0	Eukaryota	Diatomea	Mediophyceae	Mediophyceae	Mediophyceae	Mediophyceae	Pierrecomperia_catenuloides
ASV154	0.0	0.0	0.0	32.0	0.0	0.0	0.0	0.0	25.0	0.0	Eukaryota	Chlorophyta	Prasinophytae	Prasinophytae	Prasinophytae	Prasinophytae	Pycnococcus_provasolii
ASV155	0.0	0.0	0.0	2.0	0.0	0.0	0.0	0.0	0.0	0.0	Eukaryota	Chlorophyta	Prasinophytae	Prasinophytae	Prasinophytae	Prasinophytae
ASV156	0.0	0.0	0.0	0.0	0.0	4.0	0.0	0.0	0.0	0.0	Eukaryota	Diatomea	Coscinodiscophytina	Fragilariales	Fragilariales
ASV157	0.0	0.0	0.0	0.0	0.0	0.0	0.0	0.0	0.0	3.0	Eukaryota	Labyrinthulomycetes	Labyrinthulomycetes	Labyrinthulomycetes	Labyrinthulaceae	Labyrinthula	Labyrinthula_sp.
ASV158	0.0	0.0	0.0	0.0	0.0	0.0	0.0	0.0	0.0	2.0	Eukaryota	Florideophycidae	Rhodymeniophycidae	Rhodymeniophycidae	Rhodymeniophycidae	Rhodymeniophycidae	Bonnemaisonia_hamifera
ASV159	0.0	0.0	0.0	0.0	0.0	0.0	1.0	0.0	0.0	0.0	Eukaryota	Chlorophyta	Ulvophyceae	Ulvophyceae	Ulvophyceae	Ulvophyceae	Ulva_intestinalis
ASV160	0.0	0.0	0.0	5.0	0.0	0.0	0.0	0.0	0.0	0.0	Eukaryota	Diatomea	Mediophyceae	Mediophyceae	Mediophyceae	Thalassiosira	Thalassiosira_minima
ASV161	8.0	0.0	0.0	0.0	0.0	0.0	0.0	0.0	0.0	0.0	Eukaryota	Ochrophyta	Dictyochophyceae	Pedinellales	Pedinellales
ASV162	0.0	2.0	0.0	3.0	0.0	0.0	0.0	0.0	0.0	0.0	Eukaryota	Ochrophyta	Dictyochophyceae	Pedinellales	Pedinellales	Pteridomonas	uncultured_eukaryote
ASV163	0.0	0.0	5.0	0.0	0.0	0.0	0.0	0.0	0.0	0.0	Eukaryota	Scalidophora	Kinorhyncha	Cyclorhagida	Cyclorhagida	Cyclorhagida	Echinoderes_sp.
ASV164	0.0	0.0	0.0	0.0	13.0	0.0	0.0	0.0	0.0	2.0	Eukaryota	Diatomea	Mediophyceae	Mediophyceae	Mediophyceae	Mediophyceae
ASV165	0.0	0.0	0.0	0.0	0.0	0.0	0.0	0.0	5.0	0.0	Eukaryota	Basidiomycota	Malasseziomycetes	Malasseziales	Malasseziaceae	Malassezia	Malassezia_sympodialis
ASV166	0.0	0.0	0.0	0.0	5.0	0.0	0.0	0.0	0.0	0.0	Eukaryota	Phragmoplastophyta	Embryophyta	Magnoliophyta	Magnoliophyta	Magnoliophyta	Restionaceae_environmental
ASV167	0.0	4.0	0.0	0.0	0.0	0.0	0.0	0.0	0.0	0.0	Eukaryota	Ochrophyta	Chrysophyceae	Ochromonadales	Ochromonadales	uncultured	uncultured_eukaryote
ASV168	0.0	0.0	0.0	0.0	0.0	0.0	0.0	0.0	5.0	0.0	Eukaryota	Diatomea	Bacillariophyceae	Bacillariophyceae	Bacillariophyceae	Navicula	Haslea_avium
ASV169	0.0	0.0	8.0	0.0	0.0	0.0	0.0	0.0	0.0	0.0	Eukaryota	Cryptophyceae	Cryptophyceae	Cryptomonadales	Cryptomonadales	Rhodomonas	Cryptophyta_sp.
ASV170	0.0	3.0	0.0	0.0	0.0	0.0	0.0	0.0	0.0	0.0	Eukaryota	Ochrophyta	Dictyochophyceae	Dictyochales	Dictyochales	Florenciella
ASV171	0.0	0.0	0.0	6.0	0.0	0.0	0.0	0.0	0.0	0.0	Eukaryota	Ciliophora	Intramacronucleata	Spirotrichea	Oxytrichidae	Oxytrichidae	uncultured_eukaryote
ASV172	0.0	0.0	0.0	13.0	0.0	0.0	0.0	0.0	0.0	0.0	Eukaryota	Alveolata	Alveolata	Alveolata	Alveolata	Alveolata	Dinophyceae_sp.
ASV173	0.0	0.0	0.0	0.0	0.0	0.0	1.0	0.0	0.0	0.0	Eukaryota	Dinoflagellata	Dinophyceae	Gymnodiniphycidae	Gymnodiniphycidae	Gyrodinium
ASV174	0.0	4.0	0.0	0.0	0.0	0.0	0.0	0.0	0.0	0.0	Eukaryota	MAST-7	MAST-7	MAST-7	MAST-7	MAST-7	uncultured_stramenopile
ASV175	0.0	2.0	0.0	0.0	0.0	0.0	0.0	0.0	0.0	0.0	Eukaryota	Prymnesiophyceae	Prymnesiophyceae	Prymnesiales	Prymnesiales
ASV176	1412.0	1778.0	1734.0	2109.0	3572.0	5646.0	6401.0	5120.0	9130.0	3650.0	Unassigned	Unassigned	Unassigned	Unassigned	Unassigned	Unassigned	Unassigned

## Sheet: (C) Fungal diversity
ASV	SW1	SW2	SW3	SW4	Epimicrobiota.1	Epimicrobiota.2	Epimicrobiota.3	Epimicrobiota.4	Epimicrobiota.5	Domain	Phylum	Class	Order	Family	Genus	Species
ASV1	17848.0	19013.0	16425.0	18547.0	17286.0	18875.0	19684.0	19115.0	19990.0	Unassigned	Unassigned	Unassigned	Unassigned	Unassigned	Unassigned	Unassigned
ASV2	0.0	433.0	355.0	0.0	0.0	0.0	0.0	0.0	0.0	Fungi	Ascomycota	Eurotiomycetes	Chaetothyriales	Herpotrichiellaceae	Exophiala	Exophiala sp
ASV3	0.0	0.0	23.0	1.0	0.0	0.0	0.0	0.0	0.0	Fungi	Basidiomycota	Malasseziomycetes	Malasseziales	Malasseziaceae	Malassezia	Malassezia arunalokei
ASV4	0.0	0.0	0.0	0.0	0.0	161.0	0.0	0.0	0.0	Fungi	Basidiomycota	Agaricomycetes	Cantharellales	Hydnaceae	Sistotrema	Sistotrema brinkmannii
ASV5	2.0	5.0	23.0	0.0	0.0	0.0	0.0	0.0	0.0	Fungi	Basidiomycota	Malasseziomycetes	Malasseziales	Malasseziaceae	Malassezia	Malassezia globosa
ASV6	0.0	0.0	0.0	123.0	0.0	0.0	0.0	0.0	0.0	Fungi	Basidiomycota	Agaricomycetes	Polyporales	Meruliaceae	Phlebia	Phlebia tuberculata
ASV7	0.0	0.0	0.0	0.0	194.0	0.0	0.0	0.0	0.0	Fungi	Basidiomycota	Agaricomycetes	Polyporales	Meruliaceae	Phlebia	Phlebia margaritae
ASV8	120.0	0.0	0.0	0.0	0.0	0.0	0.0	0.0	0.0	Fungi	Ascomycota	Sordariomycetes	Hypocreales	Cordycipitaceae	Leptobacillium	Leptobacillium leptobactrum
ASV9	0.0	0.0	0.0	16.0	441.0	199.0	0.0	0.0	0.0	Fungi	Ascomycota	Saccharomycetes	Saccharomycetales	Debaryomycetaceae	Debaryomyces	Debaryomyces prosopidis
ASV10	0.0	0.0	0.0	0.0	412.0	0.0	0.0	0.0	0.0	Fungi	Basidiomycota	Pucciniomycetes	Pucciniales	Pucciniaceae	Puccinia	Puccinia hordei
ASV11	0.0	0.0	109.0	0.0	0.0	0.0	259.0	0.0	0.0	Fungi	Basidiomycota	Malasseziomycetes	Malasseziales	Malasseziaceae	Malassezia	Malassezia sympodialis
ASV12	376.0	117.0	255.0	98.0	6.0	0.0	31.0	109.0	0.0	Fungi	Basidiomycota	Malasseziomycetes	Malasseziales	Malasseziaceae	Malassezia
ASV13	821.0	0.0	346.0	19.0	0.0	0.0	0.0	0.0	0.0	Fungi	Ascomycota	Eurotiomycetes	Eurotiales	Aspergillaceae	Penicillium	Penicillium sp
ASV14	0.0	0.0	380.0	0.0	0.0	0.0	0.0	0.0	0.0	Fungi	Ascomycota	Dothideomycetes	Valsariales	Valsariaceae	Valsaria	Valsaria insitiva
ASV15	0.0	0.0	183.0	0.0	0.0	0.0	0.0	0.0	0.0	Fungi	Basidiomycota	Tremellomycetes	unidentified	unidentified	unidentified	Tremellomycetes sp
ASV16	0.0	0.0	66.0	0.0	0.0	0.0	0.0	0.0	0.0	Fungi	Basidiomycota	Agaricomycetes	Agaricales
ASV17	0.0	0.0	248.0	0.0	0.0	0.0	0.0	0.0	0.0	Fungi	Basidiomycota	Agaricomycetes	Russulales	Peniophoraceae	Peniophora	Peniophora versiformis
ASV18	96.0	0.0	0.0	25.0	0.0	147.0	0.0	0.0	0.0	Fungi	Ascomycota	Eurotiomycetes	Eurotiales	Aspergillaceae	Penicillium
ASV19	0.0	0.0	0.0	0.0	0.0	423.0	0.0	0.0	0.0	Fungi	Basidiomycota	Microbotryomycetes	Sporidiobolales	Sporidiobolaceae	Sporobolomyces	Sporobolomyces roseus
ASV20	0.0	0.0	420.0	0.0	0.0	0.0	0.0	0.0	0.0	Fungi	Basidiomycota	Agaricomycetes	Russulales	Stereaceae	Stereum	Stereum hirsutum
ASV21	0.0	0.0	0.0	59.0	0.0	0.0	0.0	0.0	0.0	Fungi	Ascomycota	Eurotiomycetes	Chaetothyriales	Herpotrichiellaceae	Rhinocladiella	Rhinocladiella sp
ASV22	0.0	0.0	0.0	138.0	0.0	0.0	0.0	0.0	0.0	Fungi	Ascomycota	Dothideomycetes	Pleosporales	Lentitheciaceae	Halobyssothecium	Halobyssothecium obiones
ASV23	0.0	0.0	132.0	0.0	0.0	0.0	0.0	0.0	0.0	Fungi	Basidiomycota	Pucciniomycetes	Pucciniales	Pucciniaceae	Puccinia	Puccinia coronata
ASV24	0.0	0.0	0.0	61.0	0.0	0.0	0.0	0.0	0.0	Fungi	Basidiomycota	Microbotryomycetes	Sporidiobolales	Sporidiobolaceae	Sporidiobolus	Sporidiobolus salmonicolor
ASV25	0.0	0.0	0.0	92.0	0.0	0.0	0.0	0.0	0.0	Fungi	Ascomycota	Sordariomycetes	Hypocreales	Bionectriaceae	unidentified	Bionectriaceae sp
ASV26	527.0	287.0	85.0	70.0	0.0	0.0	0.0	0.0	0.0	Fungi	Basidiomycota	Malasseziomycetes	Malasseziales	Malasseziaceae	unidentified	Malasseziaceae sp
ASV27	0.0	0.0	0.0	676.0	0.0	0.0	0.0	0.0	0.0	Fungi	Ascomycota	Dothideomycetes	Pleosporales	Phaeosphaeriaceae	Phaeosphaeria	Phaeosphaeria spartinae
ASV28	0.0	0.0	0.0	75.0	0.0	0.0	0.0	0.0	0.0	Fungi	Basidiomycota	Microbotryomycetes	Sporidiobolales	Sporidiobolaceae	Rhodotorula	Rhodotorula mucilaginosa
ASV29	0.0	0.0	13.0	0.0	0.0	0.0	0.0	0.0	0.0	Fungi	Basidiomycota	Malasseziomycetes	Malasseziales	Malasseziaceae	Malassezia	Malassezia dermatis
ASV30	0.0	0.0	0.0	0.0	0.0	0.0	0.0	0.0	10.0	Fungi	Ascomycota	Sordariomycetes	Diaporthales	Erythrogloeaceae	Dendrostoma	Dendrostoma leiphaemia
ASV31	151.0	0.0	0.0	0.0	0.0	0.0	0.0	0.0	0.0	Fungi	Ascomycota	Sordariomycetes	Hypocreales	Cordycipitaceae
ASV32	0.0	0.0	0.0	0.0	0.0	0.0	0.0	255.0	0.0	Fungi	Basidiomycota	Agaricomycetes	Russulales	Peniophoraceae	Peniophora	Peniophora versicolor
ASV33	0.0	145.0	646.0	0.0	1648.0	147.0	0.0	521.0	0.0	Fungi	Basidiomycota	Agaricomycetes	Atheliales	Tylosporaceae	Amphinema	Amphinema sp
ASV34	0.0	0.0	0.0	0.0	0.0	0.0	0.0	0.0	0.0	Fungi	Ascomycota	Saccharomycetes	unidentified	unidentified	unidentified	Saccharomycetes sp
ASV35	59.0	0.0	0.0	0.0	13.0	48.0	26.0	0.0	0.0	Fungi	Basidiomycota	Malasseziomycetes	Malasseziales	Malasseziaceae	Malassezia	Malassezia restricta
ASV36	0.0	0.0	130.0	0.0	0.0	0.0	0.0	0.0	0.0	Fungi	Ascomycota	Dothideomycetes	Capnodiales	Cladosporiaceae	Cladosporium	Cladosporium halotolerans
ASV37	0.0	0.0	161.0	0.0	0.0	0.0	0.0	0.0	0.0	Fungi	unidentified	unidentified	unidentified	unidentified	unidentified	Fungi sp
