# Supplementary material for: Multi-omics analysis of the correlation between surface microbiome and metabolome in Saccharina latissima (Laminariales, Phaeophyceae)
Source: FEMS Microbiol Ecol. 2025 Feb 21;101(3):fiae160. doi: 10.1093/femsec/fiae160 (PMC11879540; doi:10.1093/femsec/fiae160)
Supplement: fiae160_Supplemental_Files [file fiae160_supplemental_files.zip › Supp Table 2 Putative annotation of mass features within the epimicrobiote of S. latissima.xlsx]

## Sheet: Feuil1
ID	m/z	RT	M-H+	Adduct	M-Na+	Exact Mass	SuperClass	Class	Subclass	Level 5	Pathway (class)	Putative annotation	Mass Formula	Organism	Smiles/Inch	DOI	Source
37	272.944	0.884737		Na+	249.964								C9H8Cl2O4				Sirius
38	408.919	0.8863		Na+	385.939								C16H9Cl3O5				Sirius
45	172.094	0.95565	171.087	Na+	149.114	149.15	Organic nitrogen compounds	Organonitrogen compounds	Amines	1,2-aminoalcohols		Triethanolamine	C6H15NO3		OCCN(CCO)CCO		Sirius
46	150.112	0.965817	149.105	H+			Organic nitrogen compounds	Organonitrogen compounds	Amines		Carbohydrates		C6H15NO3				Sirius
49	101.003	1.096		Na+	78.0228								C2H3FO2				Sirius
55	372.243	10.3336		Na+	349.263	349.26	Organoheterocyclic compounds	Pyridines and derivatives	Hydropyridines	Tetrahydropyridines			C21H35NO3				Sirius
57	204.102	10.8388	203.094	H+		203.095	Phenylpropanoids and polyketides	Coumarins and derivatives	Coumarins		Shikimates and Phenylpropanoids	7-(Ethylamino)-4-methylcoumarin	C12H13NO2	Fungus	CCNC1=CC2=C(C=C1)C(=CC(=O)O2)C	10.3390/md15080259	GNPS
61	149.023	11.4073	148.016	H+		148.016	Organoheterocyclic compounds	Benzofurans	Benzofuranones	Phthalic anhydrides	Shikimates and Phenylpropanoids	Phthalic anhydride	C8H4O3	Fungus /bacteria / Plant	C1=CC=C2C(=C1)C(=O)OC2=O	10.2174/1874842202108010001	GNPS
62	177.055	11.4017		M+H-C2H6O		222.24	Organoheterocyclic compounds	Benzofurans	Benzofuranones	Phthalic anhydrides	Shikimates and Phenylpropanoids	Diethyl phthalate	C12H14O4	Fungus /bacteria / Plant	CCOC(=O)C1=CC=CC=C1C(=O)OCC	10.1007/s13205-016-0398-6	GNPS
63	223.096	11.402	222.089	H+		222.24	Organoheterocyclic compounds	Benzofurans	Benzofuranones	Phthalic anhydrides	Shikimates and Phenylpropanoids	Diethyl phthalate	C12H14O4	Fungus /bacteria / Plant	CCOC(=O)C1=CC=CC=C1C(=O)OCC	10.1007/s13205-016-0398-6	GNPS
64	245.078	11.3929	244.071	H+		244.2	Nucleosides, nucleotides, and analogues	Pyrimidine nucleosides				Arabinofuranosyluracil	C9H12N2O6	Fungus	OCC1OC(C(O)C1O)N1C=CC(=O)NC1=O	10.1021/jo01108a020	Sirius
65	353.114	11.4073	352.107	H+		352.295	Organoheterocyclic compounds	Pyrans	Pyranones and derivatives	Chromones	Alkaloids	Dikojiacid A	C16H16O9	Fungus	CC(=O)OCC1=CC(=O)C(O)=C(C(C)C2=C(O)C(=O)C=C(CO)O2)O1	10.1177/1934578X1801301102	Lotus/Npatlas
66	467.167	11.4005		Na+	444.187	444.178	Organoheterocyclic compounds	Naphthofurans			Alkaloids		C24H28O8	Fungus	CC(=O)OCC1(CCCC2(C1C(CC3=C2COC3=O)OC(=O)C4=CC=C(C=C4)O)CO)C	10.1002/cbdv.201400119	Lotus/Npatlas
67	423.198	11.9467		Na+	400.218	400.464	Phenylpropanoids and polyketides	Macrolides and analogues	Macrolide lactones		Polyketides	4,8,12,16-tetraethyl-1,5,9,13-tetraoxacyclohexadecane-2,6,10,14-tetrone	C20H32O8	Fungus	CC(O)CC1CCC(O)C=CC(=O)OC(CC(C)O)CCC(O)C=CC(=O)O1	10.1016/j.tetlet.2015.12.026	Sirius
70	415.211	12.4683		-H2O+H+		432.215	Organoheterocyclic compounds	Naphthofurans			Terpenoids	Gelomulide N	C24H32O7	Plant	CC1=C2C(CC3C4(C(CCC35C2O5)C(C(CC4OC(=O)C)OC(=O)C)(C)C)C)OC1=O	10.1016/j.phytochem.2007.07.005	GNPS
71	437.193	12.4743		-H2O+H		418.5	Organoheterocyclic compounds	Naphthofurans			Sesquiterpenoids	(9b-hydroxy-6,6,9a-triméthyl-1-oxo-3,5,5a,7,8,9-hexahydrobenzo[e][2]benzofuran-5-yl) 7-hydroxy-6-oxoocta- 2,4-diénoate	C23H30O7	Fungus	CC(C(=O)C=CC=CC(=O)OC1C=C2COC(=O)C2(C3(C1C(CCC3)(C)C)C)O)O	10.1248/cpb.59.762	MarinLit
72	495.191	12.5913		Na+	472.211		Benzenoids	Naphthalenes	Naphthoquinones		Shikimates and Phenylpropanoids		C33H28O3				Sirius
74	623.304	13.4585	622.296	H+	600.324	622.7	Lipids and lipid-like molecules	Steroids and steroid derivatives	Steroidal glycosides		Terpenoids	[8,14-dihydroxy-10,13-dimethyl-17-(2-methyl-6-oxo-2,3-dihydropyran-3-yl)-3-(3,4,5,6-tetrahydroxyoxan-2-yl)oxy-2,3,6,7,9,11,12,15,16,17-decahydro-1H-cyclopenta[a]phenanthren-6-yl] acetate	C32H46O12		CC1C(C=CC(=O)O1)C2CCC3(C2(CCC4C3(CC(C5=CC(CCC45C)OC6C(C(C(C(O6)O)O)O)O)OC(=O)C)O)C)O		Sirius
75	365.135	14.0903	364.128	H+		364.13	Benzenoids	Phenol	1-hydroxy-2-unsubstituted benzenoids			Asperterone	C22H20O5	Fungus	CC(=CCC1=C(C=CC(=C1)CC2=C(C(=O)OC2=O)C3=CC=C(C=C3)O)O)C	10.1248/cpb.58.1221	Sirius
85	311.164	16.3106	310.156	H+		310.157	Phenylpropanoids and polyketides	Linear 1,3-diarylpropanoids	Chalcones and dihydrochalcones			Avobenzone	C20H22O3	Sunscreen UV filter	CC(C)(C)C1=CC=C(C=C1)C(=O)CC(=O)C2=CC=C(C=C2)OC	10.1016/j.envpol.2022.119749	GNPS
87	338.341	16.605	337.334	H+		337.6	Lipids and lipid-like molecules	Fatty acyls	Fatty amides		Fatty acids	13-Docosenamide	C22H43NO	Bacteria / Diatoms	CCCCCCCC/C=C\CCCCCCCCCCCC(=O)N	10.3389/fmicb.2019.01390	GNPS
89	543.339	17.0596	542.332	Na+	520.359	520.68	Organic acids and derivatives	Carboxylic acids and derivatives	Amino acids, peptides and analogues		Alkaloids		C25H44N8O6				Sirius
90	709.413	17.1863	708.406	H+		708.9	Lipids and lipid-like molecules	Steroids and steroid derivatives	Steroidal glycosides	Steroidal saponins	Terpenoids	2-[3,5-Dihydroxy-2-(hydroxymethyl)-6-(5',7,9,13-tetramethylspiro[5-oxapentacyclo[10.8.0.02,9.04,8.013,18]icos-18-ene-6,2'-oxane]-16-yl)oxyoxan-4-yl]oxyoxane-3,4,5-triol	C38H60O12		CC1CCC2(C(C3C(O2)CC4C3(CCC5C4CC=C6C5(CCC(C6)OC7C(C(C(C(O7)CO)O)OC8C(C(C(CO8)O)O)O)O)C)C)C)OC1		Sirius
93	394.347	17.5242	393.34	H+	371.367	393.6	Benzenoids	Benzene and substitudes derivatives	Phenylpropanes		Amino acids		C28H43N				Sirius
98	408.325	17.5512	407.318	H+		407.31	Organoheterocyclic compounds	Quinolines and derivatives	Quinolones and derivatives	Hydroquinolones	Alkaloids		C28H41NO				Sirius
103	593.402	18.2196		Na+	570.422	570.8	Lipids and lipid-like molecules	Glycerolipids	Triradylcglycerols	Triacylglycerols	Fatty acids	5-[2,3-di(dodecanoyloxy)propoxy]-5-oxopentanoic acid	C32H58O8		CCCCCCCCCCCC(=O)OCC(COC(=O)CCCC(=O)O)OC(=O)CCCCCCCCCCC		Sirius
107	793.507	18.6252		Na+	770.527	771	Phenylpropanoids and polyketides	Macrolides and analogues	Macrolide lactones		Polyketides	2,3-di(octanoyloxy)propyl 9,10,11-tri(butanoyloxy)undecanoate	C42H74O12		CCCCCCCC(=O)OCC(COC(=O)CCCCCCCC(C(COC(=O)CCC)OC(=O)CCC)OC(=O)CCC)OC(=O)CCCCCCC		Sirius
110	993.612	19.0375		Na+	970.632	971.3	Phenylpropanoids and polyketides	Macrolides and analogues	Macrolide lactones		Polyketides	4-O-[2-[4-[1,3-di(tétradécanoyloxy)propan-2-yloxy]-4-oxobutanoyl]oxy-3-(4-oxo-4-propoxybutanoyl)oxypropyl] 1-O-propyl butanedioate	C52H90O16		CCCCCCCCCCCCCC(=O)OCC(COC(=O)CCCCCCCCCCCCC)OC(=O)CCC(=O)OC(COC(=O)CCC(=O)OCCC)COC(=O)CCC(=O)OCCC		Sirius
161	128.019	0.73384	127.011	H+	105.039								CH5NO6				Sirius
177	327.201	5.7011	326.194	H+		326.38	Organic acids and derivatives	Carboxylic acids and derivatives	Amino acids, peptides and analogues		Amino acids	Cyclo(Leu-Gly-Gly-Val)	C15H26N4O4		CC(C)CC1C(=O)NCC(=O)NCC(=O)NC(C(=O)N1)C(C)C		Sirius
180	231.093	9.57102	230.086	H+		208.11	Lipids and lipid-like molecules	Fatty acyls	Fatty acids and conjugates	Hydroxy fatty acids	Fatty acids	9-hydroxydodeca-2,4,6,10-tetraenoic acid	C12H16O3	Fungus	C/C=C/C(O)C/C=C/C=C/C=C/C(=O)O	10.1016/j.fgb.2021.103568	Npatlas
182	343.295	11.2343	342.288	H+		343.5	Organic acids and derivatives	Carboxylic acids and derivatives	Amino acids, peptides and analogues		Fatty acids	Lauramidopropyl betaine	C19H38N2O3	Surfactant	CCCCCCCCCCCC(=O)NCCC[N+](C)(C)CC(O)=O	10.1007/BF00770703	GNPS
183	121.028	11.4011		Na+	98.048	98.1	Organoheterocyclic compounds	Pyrans	Pyranones and derivatives	Methyl-furanone		Methyl-furanone	C5H6O2	Fungus			Sirius
186	401.217	11.9444	400.209	H+		400.464	Phenylpropanoids and polyketides	Macrolides and analogues	Macrolide lactones		Polyketides	4,8,12,16-tetraethyl-1,5,9,13-tetraoxacyclohexadecane-2,6,10,14-tetrone	C20H32O8	Fungus	CC(O)CC1CCC(O)C=CC(=O)OC(CC(C)O)CCC(O)C=CC(=O)O1	10.1016/j.tetlet.2015.12.026	Sirius
191	553.334	15.2696		Na+	530.354	530.7	Lipids and lipid-like molecules	Fatty acyls	Fatty acyl glycosides		Polyketides	3-[3-(3,4,5-trihydroxy-6-methyloxan-2-yl)oxydodec-5-enoyloxy]decanoic acid	C28H50O9	Bacteria	CCCCCCCC(CC(=O)O)OC(=O)CC(CC=CCCCCCC)OC1C(C(C(C(O1)C)O)O)O	10.3390/md14050083	Sirius
192	637.305	16.0312		Na+	614.325	614.6	Organic oxygen compounds	Organooxygen compounds	Carbohydrates and carbohydrates conjugates		Carbohydrates	Neomycin B	C23H46N6O13	Bacteria	NCC1OC(OC2C(CO)OC(OC3C(O)C(N)CC(N)C3OC3OC(CN)C(O)C(O)C3N)C2O)C(N)C(O)C1O	10.1007/s11427-017-9120-8	GNPS
193	541.214	17.3199		Na+	518.234	518.236	Lipids and lipid-like molecules	Prenol lipids	Terpene glycosides		Alkaloids	Cinnamoside	C24H38O12	Plant	CC(=O)C=C=C1C(CC(CC1(C)O)OC2C(C(C(C(O2)COC3C(C(CO3)(CO)O)O)O)O)O)(C)C	10.1002/chin.198850276	GNPS
194	723.429	17.4348	722.421	H+		722.9	Lipids and lipid-like molecules	Steroids and steroid derivatives	Steroidal glycosides	Steroidal saponins	Terpenoids	Ophiopogonin B	C39H62O12	Plant	CC1CCC2(C(C3C(O2)CC4C3(CCC5C4CC=C6C5(C(CC(C6)O)OC7C(C(C(C(O7)C)O)O)OC8C(C(C(C(O8)C)O)O)O)C)C)C)OC1	10.1016/j.phymed.2023.154718	Sirius
197	413.266	18.017	412.258	H+		412.26	Organoheterocyclic compounds	Naphthopyrans				Chevalone F	C26H36O4	Fungus	CC1=CC(=O)C2=C(O1)OC3(CCC4C5(CCC(=O)C(C5CCC4(C3C2)C)(C)C)C)C	10.1016/j.fitote.2019.104257	Npatlas
200	685.436	18.901	684.429	H+	662.456	684.431	Organic acids and derivatives	Peptidomimetics	Depsipeptides	Cyclic depsipeptides	Macrolides lactames	Icosalide B	C34H60N4O10	Fungus	CCCCCC1CC(=O)N[C@H](C(=O)N[C@H](C(=O)OC(CC(=O)N[C@H](C(=O)N[C@H](C(=O)O1)CC(C)C)CO)CCCCC)CO)CC(C)C	10.1038/ja.2006.68	Sirius
211	430.913	0.952367		Na+	407.933								C19H8Cl4O2				Sirius
212	115.036	1.04502	114.029	Na+	92.056	92.093	Organic oxygen compounds	Organooxygen compounds	Carbohydrates and carbohydrates conjugates	Sugar alcohols	Carbohydrates	Glycerol	C3H8O3	Bacteria	OCC(O)CO		Sirius
234	318.937	0.8306	317.93	H+									C10H14BrCl3				Sirius
247	327.201	5.69028	326.194	H+		326.38	Organic acids and derivatives	Carboxylic acids and derivatives	Amino acids, peptides and analogues		Amino acids	Cyclo(Leu-Gly-Gly-Val)	C15H26N4O4		CC(C)CC1C(=O)NCC(=O)NCC(=O)NC(C(=O)N1)C(C)C		Sirius
251	274.274	9.42613	273.266	H+		273.45	Organic nitrogen compounds	Organonitrogen compounds	Amines	Alkanoamines	Fatty acids	14-(2-hydroxyethylamino)tetradecan-1-ol	C16H35NO2		C(CCCCCCCO)CCCCCCNCCO		Sirius
252	230.247	9.51503	229.24	H+		229.4	Organic nitrogen compounds	Organonitrogen compounds	Aminoxydes		Fatty acids	Lauryldimethylamine oxide	C14H31NO	Plant	CCCCCCCCCCCC[N+](C)(C)[O-]		Sirius
254	255.065	10.5146	254.057	H+		254.24	Phenylpropanoids and polyketides	Flavonoids	Isoflav-2-enes	Isoflavones	Shikimates and Phenylpropanoids	daidzein	C15H10O4	Plant / Bacteria	C1=CC(=CC=C1C2=COC3=C(C2=O)C=CC(=C3)O)O	10.1515/chem-2017-0005	GNPS
263	641.419	12.2624	640.412	H+		640.9	Lipids and lipid-like molecules	Prenol lipids	Triterpenoids		Carotenoid	Halocynthiaxanthin acetate	C42H56O5	Plant	CC1(CCC2(CCC3(C(=CCC4C3(CCC5C4(CC(C(C5(C)CO)O)O)C)C)C2C1)C)C(=O)O)C(=O)OC	10.1021/np000476w	Sirius
264	232.133	12.3477	231.126	H+		231.29	Phenylpropanoids and polyketides	Coumarins and derivatives	Coumarins		Shikimates and Phenylpropanoids	7-(N-Butyl)amino-4-methylcoumarin	C14H17NO2	Fungus / Bacteria / Plant	CCCCNC1=CC2=C(C=C1)C(=CC(=O)O2)C	https://pubmed.ncbi.nlm.nih.gov/31103904/	GNPS
265	415.211	12.471		-H2O+H+		432.215	Organoheterocyclic compounds	Naphthofurans			Terpenoids	Gelomulide N	C24H32O7	Plant	CC1=C2C(CC3C4(C(CCC35C2O5)C(C(CC4OC(=O)C)OC(=O)C)(C)C)C)OC1=O	10.1016/j.phytochem.2007.07.005	GNPS
266	437.193	12.4633		-H2O+H		418.5	Organoheterocyclic compounds	Naphthofurans			Sesquiterpenoids	(9b-hydroxy-6,6,9a-triméthyl-1-oxo-3,5,5a,7,8,9-hexahydrobenzo[e][2]benzofuran-5-yl) 7-hydroxy-6-oxoocta- 2,4-diénoate	C23H30O7	Fungus	CC(C(=O)C=CC=CC(=O)OC1C=C2COC(=O)C2(C3(C1C(CCC3)(C)C)C)O)O	10.1248/cpb.59.762	MarinLit
274	289.154	13.3627	288.147	H+		288.34	Organic acids and derivatives	Carboxylic acids and derivatives	Amino acids, peptides and analogues			N-(2-methylbutanoyl)-tryptophan	C16H20N2O3	Fungus	CCC(C)C(=O)NC(CC1=CNC2=CC=CC=C21)C(=O)O	10.1021/acs.orglett.8b00584	Sirius
278	326.097	14.0625		Na+	303.117	303.5	Lipids and lipid-like molecules	Fatty acyls	Fatty amides		Fatty acids	Arachidonamide	C20H33NO	Plant	C(CCCCCC(=O)N)CCCCCI	10.1021/np900003a	Lotus
290	473.345	15.0666	472.337	H+		472.7	Lipids and lipid-like molecules	Prenol lipids	Triterpenoids		Fatty acids	Methyl-4,8,13,17,21,25-hexamethylhexacosa-2,4,6,8,10,12,14,16,18,20,24-undecaenoate	C33H44O2	Plant	COC(=O)C=CC(C)=CC=CC(C)=CC=CC=C(C)C=CC=C(C)C=CC=C(C)CCC=C(C)C	10.1021/jf960412k	Sirius
291	429.319	15.1313	428.311	H+			Lipids and lipid-like molecules	Fatty acyls	Fatty acids and conjugates		Fatty acids		C23H44N2O3S				Sirius
293	341.266	15.3208	340.259	H+		340.26	Organoheterocyclic compounds	Azoles	Oxadiazoles		Alkaloids		C20H36O4				Sirius
295	297.24	15.4657	296.233	H+		296.4	Lipids and lipid-like molecules	Fatty acyls	Fatty acids and conjugates		Fatty acids	Coronaric acid | (9(10)-EpOME	C18H32O3	Diatoms	CCCCCC=CCC1C(O1)CCCCCCCC(=O)O	10.3390/md18060313	GNPS
296	282.279	16.9851	281.271	H+		281.272	Lipids and lipid-like molecules	Fatty acyls	Fatty amides		Fatty acids	9-Octadecenamide	C18H35NO	Fungus / Diatoms	CCCCCCCC/C=C\CCCCCCCC(=O)N	10.1186/s40694-022-00145-8	GNPS
297	529.407	17.6604	528.399	H+		528.7	Lipids and lipid-like molecules	Fatty acyls	Fatty alcohols		Polyketides	Cryptocaryol a	C30H56O7	Plant	CCCCCCCCCCCCCCCC(O)CC(O)CC(O)CC(O)CC(O)CC1CC=CC(=O)O1	10.1021/np100918z	Sirius
298	310.31	18.5037	309.302	H+		309.6	Lipids and lipid-like molecules	Fatty acyls	Fatty amides		Fatty acids	cis-11-Eicosenamide	C20H39NO	Bacteria	CCCCCCCCC=CCCCCCCCCCC(=O)N	10.3389/fmicb.2019.01390	Sirius
299	733.544	18.7933	732.537	H+		732.5	Organic acids and derivatives	Carboxylic acids and derivatives	Amino acids, peptides and analogues		Amino acids		C40H68N4O8				Sirius
326	331.147	9.69439		Na+	308.167		Organic acids and derivatives	Peptidomimetics	Hybrid peptides				C16H24N2O4				Sirius
327	221.074	9.89733	220.067	H+		220.29	Organoheterocyclic compounds	Benzothiazoles	Thiazoles		Alkaloids	2-(4-Morpholinyl)benzothiazole	C11H12N2OS	Plant	C1CN(CCO1)C1=NC2=CC=CC=C2S1	10.1080/13880209.2016.1265989	GNPS
331	390.22	11.0673	389.213	H+		389.5	Organoheterocyclic compounds	Indoles and derivatives	Indoles		Alkaloids	Cryptoechinuline A	C24H27N3O3	Fungus	CC(C)=CCC1=CC2=C(C=C1)C(\C=C1/NC(=O)C(=C)NC1=O)=C(N2)C(C)(C)C=C	10.1039/P19770000713	Npatlas
335	399.21	12.3176	398.202	H+		398.5	Organic acids and derivatives	Carboxylic acids and derivatives	Dicarboxylic acids		Alkaloids	2-[5-[2-[2-[5-(2-Oxopropyl)oxolan-2-yl]propanoyloxy]butyl]oxolan-2-yl]propanoic acid	C21H34O7		CCC(CC1CCC(O1)C(C)C(=O)O)OC(=O)C(C)C2CCC(O2)CC(=O)C		GNPS
336	593.428	12.8261	592.42	H+	570.448		Organic acids and derivatives	Carboxylic acids and derivatives	Amino acids, peptides and analogues		Alkaloids		C32H56N4O6				Sirius
337	305.168	13.2242		Na+	282.188	282.183	Organic oxygen compounds	Organooxygen compounds	Carbonyls compounds	Ketones			C16H26O4				Sirius
338	328.99	13.2242	327.983	H+			Organic acids and derivatives	Carboxylic acids and derivatives	Amino acids, peptides and analogues		Alkaloids		C11H8S2O6S2				Sirius
339	286.98	13.3892	285.972	H+			Benzenoids	Benzene and substitudes derivatives	Nitrobenzenes				C9H6N2O5S2				Sirius
343	477.314	14.2868		Na+	454.334	454.6	Organic acids and derivatives	Carboxylic acids and derivatives	Amino acids, peptides and analogues		Amino acids and peptides	Ac-Leu-Leu-Arg-al	C22H42N6O4		CC(C)CCC(C(=O)NC(CCC(C)C)C(=O)NC(CCCN=C(N)N)C=O)NC(=O)C		Sirius
344	467.273	14.4026	466.265	H+		466.57	Lipids and lipid-like molecules	Prenol lipids	Sesquiterpenoids		Alkaloids	Farneside A	C24H38N2O7	Bacteria	CC(C)=CCCC1(C)OC1CCC(C)=CCOCC1OC(N2CCC(O)=NC2=O)C(O)C1O	10.1021/np400351t	Sirius
345	473.189	15.0306	472.182		450.209
346	411.246	15.835	410.239	H+		410.5	Lipids and lipid-like molecules	Prenol lipids	Monoterpenoids	Aromatic terpenoids	Tryptophan alkaloids		C28H30N2O				Sirius
347	332.964	15.9186	331.957	H+			Phenylpropanoids and polyketides	Flavonoids	O-methylated flavonoids				C10H17NO5				GNPS
348	535.335	16.1797	534.328	H+		534.7	Organic acids and derivatives	Carboxylic acids and derivatives	Amino acids, peptides and analogues		Amino acids and peptides	Kalimantacin C	C29H46N2O7		CC(CC=CC=CCCC(=C)CC(C)CC(=CC(=O)O)C)CC(=O)CC(CNC(=O)CC(C)OC(=O)N)O		Sirius
349	476.135	16.3833	475.128		453.155
350	498.117	16.4003	497.11	H+		497.12	Organoheterocyclic compounds	Indoles and derivatives	Carbazoles	Pyrrolocarbazoles			C27H19N3O7				Sirius
353	603.398	17.8461		Na+	580.418		Organic acids and derivatives	Carboxylic acids and derivatives	Amino acids, peptides and analogues		Amino acids and peptides		C16H18BNO6				Sirius
354	480.26	18.4313	479.252	H+			Organic acids and derivatives	Carboxylic acids and derivatives	Amino acids, peptides and analogues		Amino acids and peptides		C25H37NO8				Sirius
371	335.142	9.40345	334.135	H+		334.14	Organoheterocyclic compounds	Benzofurans	Benzofuranones				C18H22O6				Sirius
375	263.121	10.3577		Na+	240.141	240.26	Phenylpropanoids and polyketides	Saxitoxins, gonyautoxins, and derivatives				12-Deoxy-decarbamoylsaxitoxin	C9H16N6O2	Bacteria	C1CN2C(=NC(C3C2(C1O)NC(=N3)N)CO)N	10.1016/j.toxicon.2018.11.301	Sirius
379	390.221	11.2053	389.214	H+		389.5	Organoheterocyclic compounds	Indoles and derivatives	Indoles		Alkaloids	Cryptoechinuline A	C24H27N3O3	Fungus	CC(C)=CCC1=CC2=C(C=C1)C(\C=C1/NC(=O)C(=C)NC1=O)=C(N2)C(C)(C)C=C	10.1039/P19770000713	Npatlas
380	251.056	11.3993	250.049	H+		250.2	Benzenoids	Naphthalenes	Naphthoquinones			7-Demethylcristazarin	C12H10O6	Fungus	CCC1=C(C2=C(C(=C1O)O)C(=O)C(=O)C=C2O)O	10.1016/0031-9422(82)80041-1	Sirius
390	298.047	13.1592		Na+	275.067	275.33	Organoheterocyclic compounds	Pyridines and derivatives	Bipyridines and oligopyridines			Collismycin	C15H11N3S2	Bacteria	COC1=CC(=NC(=C1SC)/C=N/O)C2=CC=CC=N2	10.7164/antibiotics.47.1072	Sirius
395	319.184	14.0495	318.176	H+			Organoheterocyclic compounds	Dihydrofurans	Furanones	Butenolides			C22H22O2				Sirius
398	429.221	14.498	428.213	H+		428.5	Organoheterocyclic compounds	Indoles and derivatives	Indoles				C27H28N2O3				Sirius
400	333.199	14.8386		Na+	310.219		Organic acids and derivatives	Carboxylic acids and derivatives	Amino acids, peptides and analogues				C17H30N2O3				Sirius
401	347.215	15.6196		Na+	324.235		Organic oxygen compounds	Carbonyl compounds	Ketones		Alkaloids		C19H32O4				Sirius
404	322.093	15.9579	321.085	H+		321.084	Organoheterocyclic compounds	Indoles and derivatives	Indolyl carboxylic acids and derivatives		Alkaloids	Salfredin A4	C15H15NO7	Fungus	CC(C1CC2=C(O1)C=C3C(=C2O)CN(C3=O)CC(=O)O)C(=O)O	10.7164/antibiotics.48.439	Npatlas
405	282.222	16.8875	281.214	H+	259.242	281.4	Benzenoids	Benzene and substitudes derivatives	Phenylpropanes		Amino acids		C20H27N				Sirius
406	375.246	17.1178	374.238	H+		374.24	Organic oxygen compounds	Organooxygen compounds	Carbonyls compounds	Quinones	Polyketides		C23H34O4	Fungus	CCCCC/C=C\C/C=C\CCCCCCCC1=C(C(=O)C=C(C1=O)O)O	10.1002/(sici)1099-0690(199905)1999:5<1051::aid-ejoc1051>3.0.co;2-9	Npatlas
407	310.31	17.7311	309.302	H+		309.5	Lipids and lipid-like molecules	Fatty acyls	Fatty amides		Fatty acids	Icos-11-Enamide	C20H39NO	Bacteria	CCCCCCCCC=CCCCCCCCCCC(=N)O	10.3389/fmicb.2019.01390	Sirius
408	338.284	18.2542	337.276	H+	315.304	337.5	Benzenoids	Benzene and substitudes derivatives	Phenylpropanes		Amino acids		C24H35N				Sirius
409	354.336	18.7553	353.329	H+		353.6	Lipids and lipid-like molecules	Fatty acyls	Fatty amides	N-acyl amines	Fatty acids	N-Ethoxyethyloleamide	C22H43NO2		CCCCCCCC=CCCCCCCC(=O)NCCOCC		Sirius
410	403.277	18.8991	402.27	H+		402.49	Organic acids and derivatives	Carboxylic acids and derivatives	Amino acids, peptides and analogues		Amino acids and peptides	Bis(Arginine)1,4-butanediyle	C16H34N8O4		C(CCOC(=O)C(CCCN=C(N)N)N)COC(=O)C(CCCN=C(N)N)N		Sirius
415	312.326	19.372	311.318	H+		311.5	Lipids and lipid-like molecules	Fatty acyls	Fatty amides		Fatty acids	Icosanamide	C20H41NO	Plant	CCCCCCCCCCCCCCCCCCCC(=O)N		Sirius
417	115.964	19.4372	114.956	H+									C3HNS2				Sirius
