# Supplementary material for: Multi-omics analysis of the correlation between surface microbiome and metabolome in Saccharina latissima (Laminariales, Phaeophyceae)
Source: FEMS Microbiol Ecol. 2025 Feb 21;101(3):fiae160. doi: 10.1093/femsec/fiae160 (PMC11879540; doi:10.1093/femsec/fiae160)
Supplement: fiae160_Supplemental_Files [file fiae160_supplemental_files.zip › Supp Table 3 MS and MS2 features within the epimicrobiota of S. latissima.xlsx]

## Sheet: MS data
row ID	row m/z	retention time	Epimicrobiota.1	Epimicrobiota.2	Epimicrobiota.3	Epimicrobiota.4	Epimicrobiota.5	Epimicrobiota.6
32	67.0215	0.7151	131087	0	126785	137219	129874	0
34	83.0377	0.736283	77561.5	0	74947	0	82919.6	0
36	64.0159	0.849708	6866.2	11823.9	8186.87	10405.7	11181.3	12749.8
37	272.944	0.884737	6849.04	8474.59	6148	8568.19	9937.73	0
38	408.919	0.8863	5245.37	0	5029.91	6362.49	8202.93	0
39	612.882	0.897628	1691.65	0	2074.31	2177.68	0	0
40	680.869	0.903342	0	0	2174.87	2001.38	0	0
41	90.9765	0.946533	132582	0	133784	150240	184413	0
42	106.95	0.944539	8427.15	0	5027.59	8675.52	0	0
44	446.888	0.935658	4254.32	0	3650.62	0	0	0
45	172.094	0.95565	0	0	16276.4	8388.44	33235.9	10415.3
46	150.112	0.965817	0	0	5927.28	0	14493.2	0
48	78.5286	1.06737	0	0	4416.09	0	8615.97	0
49	101.003	1.096	31442.4	7373.45	18010.7	8937.81	9448.27	14942.4
50	66.0189	1.1341	0	0	4847.7	0	0	7422.9
53	114.091	3.76823	0	0	1599.47	1772.82	1375.6	0
54	283.175	4.90632	0	3752.93	2078.33	10901	0	2503.55
55	372.243	10.3336	0	0	5070.02	11614.6	11485.3	3103.57
57	204.102	10.8388	0	5903.47	11300.9	0	16177.4	7298.63
58	61.0072	10.9306	0	0	8575.92	7456.8	0	0
59	70.0125	10.9849	0	0	6166.15	0	0	0
61	149.023	11.4073	0	266763	92946.9	233707	97102.7	124355
62	177.055	11.4017	5699.98	513206	229814	442154	227113	284377
63	223.096	11.402	0	121796	46687.2	95632.6	44720.4	53376.5
64	245.078	11.3929	5046.6	173820	89535.6	167324	98721.8	112381
65	353.114	11.4073	0	61147.5	33921.4	63770.4	34515.9	41663.9
66	467.167	11.4005	0	29966.2	15639.3	29718.4	16875.6	19189.6
67	423.198	11.9467	0	0	51341.9	75795.7	116738	40367.5
70	415.211	12.4683	0	0	14345.8	31172.5	20902.4	37262.3
71	437.193	12.4743	0	14606.5	7964.28	13606.5	0	15605.2
72	495.191	12.5913	0	8584.13	5391.55	0	7807.4	3545.71
73	289.154	13.3571	0	0	3648.77	0	0	0
74	623.304	13.4585	0	39167.7	17846.4	26368	47605.1	13830.1
75	365.135	14.0903	0	0	12567.6	14221.2	14352.1	0
76	301.141	14.2627	0	0	4927.61	4346.53	3328.59	5146.34
77	524.343	14.6285	0	0	1916.04	2863.83	2164.01	2274.41
78	78.9986	14.8932	9866.22	0	7731.58	0	0	0
79	297.24	15.4634	0	0	3349.3	3545.39	3601.86	0
80	409.328	15.913	0	0	2248.8	0	0	0
81	404.318	15.9765	0	0	2684.07	0	0	0
82	91.504	15.9861	0	0	4072.38	0	0	0
83	100.509	15.9861	0	0	5296.45	0	0	0
84	672.463	16.2417	0	0	6828.47	0	0	0
85	311.164	16.3106	0	0	30533.5	6828.7	40493.3	0
86	675.439	16.5799	0	0	2070.78	0	0	0
87	338.341	16.605	0	0	82489.2	0	48724.2	0
89	543.339	17.0596	0	0	39363.7	0	0	0
90	709.413	17.1863	0	4841.23	2648.19	4752.27	10061.9	1942.38
91	340.357	17.2259	0	0	6654.45	0	0	0
92	393.338	17.5338	0	0	4909.9	0	0	0
93	394.347	17.5242	0	11832.2	766306	7807.08	6160.12	4109.21
94	394.61	17.5338	0	0	13786.8	0	0	0
95	394.453	17.5512	0	0	25715.7	0	0	0
96	394.839	17.5512	0	0	18877.8	0	0	0
98	408.325	17.5512	0	0	48718.7	0	0	0
99	430.307	17.6384	0	0	14833	0	0	0
100	410.34	17.6786	0	0	10528.7	0	0	0
101	433.31	17.7949	0	0	1922.31	0	0	0
102	406.329	17.877	0	0	3772.99	4427.38	0	0
103	593.402	18.2196	0	108813	75129.6	108080	172344	61600.3
104	408.362	18.4038	0	0	2498.06	0	0	0
105	439.332	18.4416	0	0	1166.23	0	0	0
107	793.507	18.6252	0	36178.9	23868.6	34671.3	52368.3	25692
108	90.9764	18.9407	0	6396.31	9096.99	6306.99	0	0
110	993.612	19.0375	0	10302.3	6003.1	9056.8	15314.7	6461.56
119	98.997	19.4267	0	4751.13	4389.47	0	0	0
154	70.0122	0.0895958	1247.32	0	0	1521.06	934.185	960.843
156	53.0185	0.717183	62923.3	0	0	67877.4	0	0
157	71.0291	0.721572	130558	178689	0	134560	0	0
159	82.0139	0.735725	0	74992.8	0	56097.8	0	0
160	112.006	0.734358	77047.5	117163	0	95343.7	0	106409
161	128.019	0.73384	72181.6	120588	0	94530.1	83563.9	109000
162	424.893	0.905533	1765.63	0	0	2284.84	0	0
163	476.906	0.905506	2080.36	0	0	2689.54	3645.72	0
164	102.127	0.984767	0	0	0	5924.32	0	0
165	221.042	0.984075	5773.19	0	0	4790.28	0	0
167	72.0808	1.0391	8484.18	0	0	7480.72	0	0
168	96.9214	1.17248	0	0	0	1847.93	0	0
169	99.9796	1.18021	0	5221.66	0	2280.2	0	2564.43
170	80.9476	1.27971	6097.29	0	0	12618.3	2673.65	10264.4
171	82.9447	1.26035	1033.44	0	0	3409.12	0	2573.44
172	79.021	1.30377	19043.2	0	0	4940.04	0	6184.3
173	224.128	1.67385	6972.27	0	0	5492.39	0	0
174	239.148	3.1137	0	0	0	2426.76	0	0
175	300.201	4.90532	0	0	0	2966.88	0	0
176	305.157	4.91624	0	2548.79	0	7405.88	0	1533.45
177	327.201	5.7011	0	0	0	8654.47	0	0
179	268.181	7.75093	0	0	0	7132.16	0	0
180	231.093	9.57102	0	0	0	2965.67	6340.25	0
181	70.0123	11.1476	0	0	0	5365.96	0	0
182	343.295	11.2343	9378.77	5050.3	0	3212.68	2530.85	2562.61
183	121.028	11.4011	0	37805.1	0	29771.8	0	14446.5
184	242.07	11.4451	0	0	0	4958.23	0	0
185	90.5065	11.5578	0	10594.3	0	9904.88	0	0
186	401.217	11.9444	0	26868.5	0	18126.8	36062.8	0
187	177.054	12.5389	0	0	0	4833.02	0	0
188	70.0122	12.954	0	0	0	12306.5	0	0
189	327.229	14.7304	0	7448.26	0	9237.14	12412.1	0
190	315.229	14.9854	0	0	0	2720.76	3614.72	0
191	553.334	15.2696	0	0	0	6930.11	13242.7	0
192	637.305	16.0312	0	62799.6	0	54177.8	96037.8	0
193	541.214	17.3199	0	0	0	8075.13	15644.4	7982.57
194	723.429	17.4348	0	2815.8	0	2756.67	6363.69	0
195	537.395	17.4402	0	0	0	3478.84	0	0
196	663.408	17.7898	0	1546.37	0	1378.77	3334.98	0
197	413.266	18.017	0	83187.8	0	44422	0	0
198	310.311	18.5	0	0	0	2090.05	3577.29	2643.33
199	663.454	18.8757	0	0	0	7331.06	3136.35	0
200	685.436	18.901	0	0	0	36040.2	19821.1	0
201	118.086	19.4907	0	9097.79	0	13576.4	0	13799.7
204	96.9607	20.4896	18500.3	17821	0	19675.4	0	0
205	124.967	20.4969	11715.8	11372.4	0	13050	13571.7	13279.4
206	186.956	20.6569	18111	17646.2	0	17587.2	0	0
207	158.962	20.7812	0	8521.27	0	11316.4	0	0
208	66.019	0.732972	61183.7	87032.6	0	0	65297.9	0
209	83.5358	0.734283	65676.4	0	0	0	69635.8	0
210	111.009	0.732025	80852.6	125932	0	0	85655.6	110717
211	430.913	0.952367	9706.64	0	0	0	17647.5	0
212	115.036	1.04502	0	0	0	0	11287.9	0
213	161.029	1.04502	0	0	0	0	2611.67	0
214	87.5336	1.07753	0	0	0	0	6206.68	0
216	268.181	7.95145	0	0	0	0	10163.9	0
217	217.047	9.0782	0	0	0	0	2912.34	0
218	118.086	11.4104	0	0	0	0	9704.5	0
219	90.5062	12.0145	0	0	0	0	8503.86	0
220	569.256	12.9167	0	0	0	0	1819.38	0
221	465.151	13.6815	0	0	0	0	2624.2	0
222	353.229	14.1427	0	0	0	0	3347.72	0
223	228.232	15.1078	0	0	0	0	4271.6	4312.55
224	649.393	17.5622	0	0	0	0	2127.94	0
225	477.319	17.6465	0	0	0	0	1768.95	0
229	186.956	20.8772	0	0	0	0	17848.3	0
230	74.5307	0.710567	52235.8	70851.4	0	0	0	0
231	62.5245	0.7368	32024.3	0	0	0	0	0
232	68.9823	0.733575	58455.9	82816.4	0	0	0	0
233	74.0326	0.733575	61204.6	83900.3	0	0	0	0
234	318.937	0.8306	3606.7	0	0	0	0	0
235	454.912	0.8491	2262.83	0	0	0	0	0
236	204.957	0.877133	1985.2	0	0	0	0	0
237	288.918	0.886433	1548.87	0	0	0	0	0
239	158.964	0.952217	7642.91	0	0	0	0	0
240	362.926	0.952217	4900.48	0	0	0	0	0
243	114.091	3.76146	3724.26	3839.83	0	0	0	2696.25
244	300.202	4.87578	1943.29	0	0	0	0	0
245	305.157	4.87578	3620.57	0	0	0	0	0
247	327.201	5.69028	4319.49	4644.2	0	0	0	3200.7
248	344.228	5.67405	2228.44	0	0	0	0	0
249	297.19	5.89476	1744.34	3460.81	0	0	0	0
251	274.274	9.42613	5749.45	0	0	0	0	0
252	230.247	9.51503	5935.93	0	0	0	0	0
253	261.11	10.3449	1655.19	0	0	0	0	0
254	255.065	10.5146	8915.76	0	0	0	0	0
256	240.232	11.2322	3239.13	0	0	0	0	0
257	193.159	11.2877	1590.35	0	0	0	0	0
258	211.169	11.2877	2031.35	0	0	0	0	0
263	641.419	12.2624	3467.94	0	0	0	0	0
264	232.133	12.3477	18114.3	245904	0	0	0	0
265	415.211	12.471	15879.3	39990.5	0	0	0	0
266	437.193	12.4633	8543.1	0	0	0	0	0
268	354.092	12.8107	5652.02	0	0	0	0	0
269	234.162	13.1484	3554.2	0	0	0	0	0
270	78.9988	13.1674	5911	0	0	0	0	0
273	267.172	13.3487	2999.88	0	0	0	0	0
274	289.154	13.3627	9002.1	0	0	0	0	0
276	280.264	13.9199	1868.51	0	0	0	0	0
277	296.258	14.0492	2163.92	0	0	0	0	0
278	326.097	14.0625	7522.71	0	0	0	0	0
280	90.5066	14.1049	12271.6	0	0	0	0	0
281	99.5119	14.1049	12671.4	0	0	0	0	0
282	399.358	14.3091	2790.16	0	0	0	0	0
284	459.329	14.3745	2283.52	0	0	0	0	0
285	368.425	14.3839	2856.26	0	0	0	0	0
286	415.303	14.4398	2345.61	0	0	0	0	0
290	473.345	15.0666	5291.65	0	0	0	0	0
291	429.319	15.1313	6952.43	0	0	0	0	3612.43
293	341.266	15.3208	6232.66	0	0	0	0	5016.58
294	228.232	15.3871	5307.65	0	0	0	0	0
295	297.24	15.4657	5586.24	7316.89	0	0	0	4377.65
296	282.279	16.9851	184237	54307.1	0	0	0	0
297	529.407	17.6604	4124.41	0	0	0	0	0
298	310.31	18.5037	6232.05	0	0	0	0	0
299	733.544	18.7933	7218.49	0	0	0	0	2646.38
302	158.961	20.4461	8898.26	0	0	0	0	0
303	53.0183	1.09858	0	0	0	0	0	3720.27
304	62.5242	1.09858	0	0	0	0	0	2015.23
305	63.0224	1.09858	0	0	0	0	0	2236.96
306	67.0211	1.09858	0	0	0	0	0	9544.51
307	71.0287	1.09858	0	0	0	0	0	9156.39
308	74.0321	1.09858	0	0	0	0	0	3556.65
309	74.5303	1.09858	0	0	0	0	0	3231.29
310	82.0135	1.09858	0	0	0	0	0	4129.61
311	83.0372	1.09858	0	0	0	0	0	3012.95
312	83.5354	1.09858	0	0	0	0	0	3593.7
313	110.008	1.09858	0	0	0	0	0	20918.9
314	68.982	1.12728	0	0	0	0	0	5375.39
316	227.176	3.94618	0	0	0	0	0	1487.54
318	179.064	5.80577	0	0	0	0	0	2931.58
319	341.217	6.32432	0	0	0	0	0	1380.16
320	340.26	6.56475	0	0	0	0	0	2636.76
321	223.054	7.095	0	4117.55	0	0	0	6975.95
322	399.259	7.09478	0	0	0	0	0	1166.16
323	443.285	7.33171	0	1414.59	0	0	0	1481.11
324	165.048	8.81463	0	0	0	0	0	5393.71
325	211.054	8.88763	0	10222	0	0	0	1478.49
326	331.147	9.69439	0	74208.4	0	0	0	8988.27
327	221.074	9.89733	0	10042.1	0	0	0	7379.08
328	70.0122	10.3129	0	0	0	0	0	14304.7
329	88.0214	10.76	0	9187.05	0	0	0	2124.86
330	167.993	11.0218	0	0	0	0	0	2846.83
331	390.22	11.0673	0	0	0	0	0	6150.8
332	183.989	11.1913	0	5428.25	0	0	0	2536.05
333	77.9983	11.5634	0	0	0	0	0	2720.54
334	358.368	12.2308	0	0	0	0	0	2555.05
335	399.21	12.3176	0	58327.7	0	0	0	16654.6
336	593.428	12.8261	0	1411.59	0	0	0	2693.71
337	305.168	13.2242	0	58013.2	0	0	0	6428.36
338	328.99	13.2242	0	6655.58	0	0	0	8408.9
339	286.98	13.3892	0	0	0	0	0	14394.9
340	307.227	13.7718	0	4429.63	0	0	0	2460.26
341	200.201	13.7807	0	0	0	0	0	2585.86
342	347.219	13.7764	0	5418.02	0	0	0	3291.65
343	477.314	14.2868	0	16044.2	0	0	0	1488.73
344	467.273	14.4026	0	73613.2	0	0	0	22792.3
345	473.189	15.0306	0	8629.61	0	0	0	19059.8
346	411.246	15.835	0	8078.22	0	0	0	2213.22
347	332.964	15.9186	0	10681.1	0	0	0	13671.2
348	535.335	16.1797	0	28304.6	0	0	0	11074.8
349	476.135	16.3833	0	0	0	0	0	22535.6
350	498.117	16.4003	0	0	0	0	0	10005
351	455.335	17.4822	0	0	0	0	0	1624.54
352	284.295	17.6407	0	0	0	0	0	3620.22
353	603.398	17.8461	0	36450.6	0	0	0	13404.9
354	480.26	18.4313	0	19801.8	0	0	0	3523.68
355	529.462	18.4317	0	0	0	0	0	10661.6
356	575.429	18.8826	0	0	0	0	0	5827.86
357	279.232	18.9393	0	9635.87	0	0	0	3855.22
358	99.5307	19.4917	0	2338.58	0	0	0	2515.12
359	112.956	20.5591	0	0	0	0	0	3455.32
360	79.0212	1.11045	0	63533.6	0	0	0	0
361	81.0172	1.11045	0	1824.25	0	0	0	0
362	82.945	1.11045	0	6874.51	0	0	0	0
363	101.977	1.11045	0	1336.83	0	0	0	0
364	80.9479	1.1378	0	22921.4	0	0	0	0
365	133.076	2.02572	0	10348.8	0	0	0	0
366	100.076	2.13573	0	1796	0	0	0	0
367	70.0122	8.4493	0	7899.76	0	0	0	0
368	70.0123	8.75603	0	8653.89	0	0	0	0
369	179.027	8.886	0	7241.18	0	0	0	0
370	249.105	9.20137	0	2320.91	0	0	0	0
371	335.142	9.40345	0	9739.66	0	0	0	0
372	220.09	9.98658	0	4301.02	0	0	0	0
373	88.0214	9.99592	0	28204.4	0	0	0	0
374	70.0124	10.1831	0	12511.1	0	0	0	0
375	263.121	10.3577	0	5200.11	0	0	0	0
376	61.0073	10.4679	0	16342.2	0	0	0	0
377	317.132	10.6734	0	2099.52	0	0	0	0
378	165.978	11.1877	0	2462.63	0	0	0	0
379	390.221	11.2053	0	7486.99	0	0	0	0
380	251.056	11.3993	0	6881.14	0	0	0	0
381	377.189	11.5974	0	2902.7	0	0	0	0
382	225.196	11.6159	0	3730.03	0	0	0	0
383	319.148	11.7495	0	3256.65	0	0	0	0
384	78.9988	11.7685	0	7595.84	0	0	0	0
385	401.189	12.1146	0	2677.12	0	0	0	0
386	245.079	12.7019	0	3929.57	0	0	0	0
387	177.055	12.7297	0	5469.18	0	0	0	0
388	77.9986	12.7483	0	2807.05	0	0	0	0
389	78.9988	12.9804	0	4761.93	0	0	0	0
390	298.047	13.1592	0	7219.95	0	0	0	0
391	215.979	13.5382	0	1149.7	0	0	0	0
392	297.234	13.7069	0	1883.54	0	0	0	0
393	300.993	13.7533	0	2244.95	0	0	0	0
394	487.263	13.8836	0	12722.9	0	0	0	0
395	319.184	14.0495	0	50362.1	0	0	0	0
396	88.0039	14.1292	0	3915.23	0	0	0	0
397	500.113	14.2815	0	3210.2	0	0	0	0
398	429.221	14.498	0	7001.21	0	0	0	0
399	100.509	14.8209	0	3140.66	0	0	0	0
400	333.199	14.8386	0	5634.11	0	0	0	0
401	347.215	15.6196	0	11226.1	0	0	0	0
402	630.906	15.661	0	3587.07	0	0	0	0
403	301.173	15.6702	0	3033.53	0	0	0	0
404	322.093	15.9579	0	28292.4	0	0	0	0
405	282.222	16.8875	0	232106	0	0	0	0
406	375.246	17.1178	0	9950.38	0	0	0	0
407	310.31	17.7311	0	8628.16	0	0	0	0
408	338.284	18.2542	0	37549.6	0	0	0	0
409	354.336	18.7553	0	7786.68	0	0	0	0
410	403.277	18.8991	0	9992.25	0	0	0	0
411	167.994	18.934	0	2251.39	0	0	0	0
412	441.297	18.934	0	2987.03	0	0	0	0
413	446.218	18.9432	0	2714.24	0	0	0	0
414	465.383	18.9806	0	2602.92	0	0	0	0
415	312.326	19.372	0	15161.4	0	0	0	0
416	84.994	19.4372	0	3896.96	0	0	0	0
417	115.964	19.4372	0	4534.98	0	0	0	0
418	84.9596	20.2338	0	2288.42	0	0	0	0
419	122.081	20.2338	0	1737.21	0	0	0	0
420	78.9986	20.3433	0	7983.66	0	0	0	0
