# Supplementary material for: Multi-omics analysis of the correlation between surface microbiome and metabolome in Saccharina latissima (Laminariales, Phaeophyceae)
Source: FEMS Microbiol Ecol. 2025 Feb 21;101(3):fiae160. doi: 10.1093/femsec/fiae160 (PMC11879540; doi:10.1093/femsec/fiae160)
Supplement: fiae160_Supplemental_Files [file fiae160_supplemental_files.zip › Supp Table 4 Clustered quantitative variables.xlsx]

## Sheet: (A) Dim-1
Quantitative variables	Domain / Source	Phylum / Superclass	Class / Class	Order / Subclass	Family / Level 5	Genus / Pathway	Species / Putative annotation
B34	Bacteria	Actinobacteriota	Thermoleophilia	Solirubrobacterales	67-14	67-14	metagenome
B360	Bacteria	Actinobacteriota	Acidimicrobiia	Actinomarinales	Actinomarinaceae	Candidatus_Actinomarina
B42	Bacteria	Bacteroidota	Bacteroidia	Bacteroidales	Bacteroidaceae	Bacteroides	uncultured bacterium
B81	Bacteria	Bacteroidota	Rhodothermia	Balneolales	Balneolaceae	Balneola	uncultured Bacteroidetes
B255	Bacteria	Actinobacteriota	Actinobacteria	Bifidobacteriales	Bifidobacteriaceae	Bifidobacterium
B530	Bacteria	Actinobacteriota	Actinobacteria	Bifidobacteriales	Bifidobacteriaceae	Bifidobacterium	Bifidobacterium longum
B575	Bacteria	Actinobacteriota	Actinobacteria	Bifidobacteriales	Bifidobacteriaceae	Bifidobacterium	Bifidobacterium adolescentis
B267	Bacteria	Acidobacteriota	Blastocatellia	Blastocatellales	Blastocatellaceae	JGI_0001001-H03
B592	Bacteria	Proteobacteria	Gammaproteobacteria	Burkholderiales	Burkholderiaceae	Burkholderia-Caballeronia-Paraburkholderia	Paraburkholderia caledonica
B110	Bacteria	Firmicutes	Bacilli	Lactobacillales	Carnobacteriaceae	Atopostipes	uncultured bacterium
B333	Bacteria	Proteobacteria	Alphaproteobacteria	Caulobacterales	Caulobacteraceae	Brevundimonas
B520	Bacteria	Proteobacteria	Gammaproteobacteria	Cellvibrionales	Cellvibrionaceae	Marinagarivorans	Marinagarivorans algicola
B128	Bacteria	Proteobacteria	Gammaproteobacteria	Chromatiales	Chromatiaceae	Thiohalocapsa	uncultured gamma
B123	Bacteria	Proteobacteria	Gammaproteobacteria	Alteromonadales	Colwelliaceae	Colwellia	uncultured bacterium
B650	Bacteria	Proteobacteria	Gammaproteobacteria	Alteromonadales	Colwelliaceae	Colwellia	uncultured gamma
B218	Bacteria	Proteobacteria	Gammaproteobacteria	Burkholderiales	Comamonadaceae	Pelomonas	Pelomonas saccharophila
B226	Bacteria	Actinobacteriota	Coriobacteriia	Coriobacteriales	Coriobacteriaceae	Collinsella	uncultured bacterium
B660	Bacteria	Actinobacteriota	Actinobacteria	Corynebacteriales	Corynebacteriaceae	Corynebacterium	Corynebacterium sp.
B567	Bacteria	Bacteroidota	Bacteroidia	Flavobacteriales	Cryomorphaceae	Vicingus	uncultured bacterium
B576	Bacteria	Bacteroidota	Bacteroidia	Flavobacteriales	Cryomorphaceae	Uncultured Cryomorphaceae
B163	Bacteria	Desulfobacterota	Desulfobulbia	Desulfobulbales	Desulfocapsaceae	Desulfocapsa	uncultured bacterium
B672	Bacteria	Desulfobacterota	Desulfovibrionia	Desulfovibrionales	Desulfovibrionaceae	Bilophila	uncultured bacterium
B384	Bacteria	Proteobacteria	Gammaproteobacteria	Enterobacterales	Enterobacteriaceae	Escherichia-Shigella	Escherichia coli
B433	Bacteria	Bacteroidota	Bacteroidia	Sphingobacteriales	env.OPS_17	env.OPS_17	uncultured bacterium
B475	Bacteria	Firmicutes	Bacilli	Erysipelotrichales	Erysipelotrichaceae	Holdemanella	uncultured bacterium
B150	Bacteria	Bacteroidota	Bacteroidia	Flavobacteriales	Flavobacteriaceae	Polaribacter
B172	Bacteria	Bacteroidota	Bacteroidia	Flavobacteriales	Flavobacteriaceae	Meridianimaribacter
B287	Bacteria	Bacteroidota	Bacteroidia	Flavobacteriales	Flavobacteriaceae	Lutimonas	uncultured Bacteroidetes
B366	Bacteria	Bacteroidota	Bacteroidia	Flavobacteriales	Flavobacteriaceae	Olleya
B367	Bacteria	Bacteroidota	Bacteroidia	Flavobacteriales	Flavobacteriaceae	Algibacter
B402	Bacteria	Bacteroidota	Bacteroidia	Flavobacteriales	Flavobacteriaceae	Eudoraea
B439	Bacteria	Bacteroidota	Bacteroidia	Flavobacteriales	Flavobacteriaceae	Lutimonas
B614	Bacteria	Bacteroidota	Bacteroidia	Flavobacteriales	Flavobacteriaceae	Uncultured Flavobacteriaceae	Tenacibaculum todarodis
B76	Bacteria	Bacteroidota	Bacteroidia	Flavobacteriales	Flavobacteriaceae	NS5_marine_group
B356	Bacteria	Fusobacteriota	Fusobacteriia	Fusobacteriales	Fusobacteriaceae	Psychrilyobacter
B638	Bacteria	Proteobacteria	Alphaproteobacteria	Tistrellales	Geminicoccaceae	Uncultured Geminicoccaceae
B212	Bacteria	Actinobacteriota	Actinobacteria	Frankiales	Geodermatophilaceae	Geodermatophilus
B528	Bacteria	Proteobacteria	Gammaproteobacteria	Cellvibrionales	Halieaceae	Halioglobus	uncultured bacterium
B474	Bacteria	Proteobacteria	Gammaproteobacteria	HOC36	HOC36	HOC36	uncultured bacterium
B69	Bacteria	Proteobacteria	Gammaproteobacteria	HOC36	HOC36	HOC36	uncultured gamma
B213	Bacteria	Actinobacteriota	Acidimicrobiia	Microtrichales	Iamiaceae	Iamia
B450	Bacteria	Actinobacteriota	Acidimicrobiia	Microtrichales	Ilumatobacteraceae	Ilumatobacter	uncultured actinobacterium
B480	Bacteria	Patescibacteria	Gracilibacteria	JGI_0000069-P22	JGI_0000069-P22	JGI_0000069-P22	uncultured Microgenomates
B114	Bacteria	Firmicutes	Clostridia	Lachnospirales	Lachnospiraceae	Lachnoclostridium	uncultured organism
B231	Bacteria	Firmicutes	Clostridia	Lachnospirales	Lachnospiraceae	Dorea	uncultured bacterium
B323	Bacteria	Firmicutes	Clostridia	Lachnospirales	Lachnospiraceae	[Ruminococcus]_torques_group	uncultured bacterium
B371	Bacteria	Firmicutes	Clostridia	Lachnospirales	Lachnospiraceae	Fusicatenibacter	uncultured bacterium
B464	Bacteria	Firmicutes	Clostridia	Lachnospirales	Lachnospiraceae	GCA-900066575	uncultured bacterium
B499	Bacteria	Firmicutes	Clostridia	Lachnospirales	Lachnospiraceae	Anaerostipes	uncultured bacterium
B507	Bacteria	Firmicutes	Clostridia	Lachnospirales	Lachnospiraceae	[Eubacterium]_ventriosum_group	uncultured bacterium
B555	Bacteria	Firmicutes	Clostridia	Lachnospirales	Lachnospiraceae	Blautia	uncultured bacterium
B556	Bacteria	Firmicutes	Clostridia	Lachnospirales	Lachnospiraceae	[Eubacterium]_hallii_group	uncultured bacterium
B59	Bacteria	Firmicutes	Clostridia	Lachnospirales	Lachnospiraceae	Lachnoclostridium	uncultured bacterium
B62	Bacteria	Firmicutes	Clostridia	Lachnospirales	Lachnospiraceae	Tyzzerella	uncultured bacterium
B656	Bacteria	Firmicutes	Clostridia	Lachnospirales	Lachnospiraceae	Agathobacter	uncultured bacterium
B680	Bacteria	Firmicutes	Clostridia	Lachnospirales	Lachnospiraceae	Roseburia	uncultured bacterium
B277	Bacteria	Actinobacteriota	Actinobacteria	Micrococcales	Micrococcaceae	Rothia
B509	Bacteria	Proteobacteria	Gammaproteobacteria	Pseudomonadales	Moraxellaceae	Psychrobacter	Psychrobacter sp.
B161	Bacteria	Bacteroidota	Bacteroidia	Bacteroidales	Muribaculaceae	Muribaculaceae	uncultured bacterium
B385	Bacteria	Myxococcota	Polyangia	Nannocystales	Nannocystaceae	uncultured	uncultured delta
B625	Bacteria	Proteobacteria	Gammaproteobacteria	Burkholderiales	Neisseriaceae	Neisseria	uncultured bacterium
B666	Bacteria	Proteobacteria	Gammaproteobacteria	Burkholderiales	Neisseriaceae	uncultured Neisseriaceae	uncultured bacterium
B153	Bacteria	Actinobacteriota	Actinobacteria	Propionibacteriales	Nocardioidaceae	Marmoricola
B82	Bacteria	Actinobacteriota	Actinobacteria	Propionibacteriales	Nocardioidaceae	Nocardioides	Nocardioides sp.
B441	Bacteria	Bacteroidota	Bacteroidia	Sphingobacteriales	NS11-12_marine_group	NS11-12_marine_group	uncultured bacterium
B173	Bacteria	Firmicutes	Clostridia	Peptostreptococcales-Tissierellales	Peptostreptococcaceae	Terrisporobacter	uncultured bacterium
B292	Bacteria	Bacteroidota	Bacteroidia	Bacteroidales	Prolixibacteraceae	Draconibacterium	uncultured bacterium
B353	Bacteria	Actinobacteriota	Actinobacteria	Pseudonocardiales	Pseudonocardiaceae	Pseudonocardia	uncultured bacterium
B548	Bacteria	Proteobacteria	Gammaproteobacteria	Alteromonadales	Psychromonadaceae	Psychromonas	uncultured bacterium
B249	Bacteria	Verrucomicrobiota	Verrucomicrobiae	Opitutales	Puniceicoccaceae	Lentimonas	uncultured marine
B230	Bacteria	Proteobacteria	Alphaproteobacteria	Rhizobiales	Rhizobiales_Incertae_Sedis	Anderseniella
B157	Bacteria	Proteobacteria	Alphaproteobacteria	Rhodobacterales	Rhodobacteraceae	Octadecabacter	Octadecabacter sp.
B23	Bacteria	Proteobacteria	Alphaproteobacteria	Rhodobacterales	Rhodobacteraceae	Sulfitobacter	Sulfitobacter sp.
B33	Bacteria	Proteobacteria	Alphaproteobacteria	Rhodobacterales	Rhodobacteraceae	Dinoroseobacter	uncultured bacterium
B580	Bacteria	Proteobacteria	Alphaproteobacteria	Rhodobacterales	Rhodobacteraceae	Roseobacter	Roseobacter denitrificans
B138	Bacteria	Firmicutes	Clostridia	Oscillospirales	Ruminococcaceae	Faecalibacterium	uncultured bacterium
B8	Bacteria	Firmicutes	Clostridia	Oscillospirales	Ruminococcaceae	Subdoligranulum	uncultured bacterium
B552	Bacteria	Bacteroidota	Bacteroidia	Chitinophagales	Saprospiraceae	Lewinella	uncultured Bacteroidetes
B390	Bacteria	Bacteroidota	Bacteroidia	Flavobacteriales	Schleiferiaceae	Schleiferia
B434	Bacteria	Proteobacteria	Alphaproteobacteria	Sphingomonadales	Sphingomonadaceae	Sphingomonas	uncultured bacterium
B590	Bacteria	Proteobacteria	Alphaproteobacteria	Sphingomonadales	Sphingomonadaceae	Uncultured Sphingomonadaceae
B663	Bacteria	Proteobacteria	Alphaproteobacteria	Sphingomonadales	Sphingomonadaceae	Sphingorhabdus	uncultured bacterium
B432	Bacteria	Firmicutes	Bacilli	Staphylococcales	Staphylococcaceae	Staphylococcus	Staphylococcus succinus
B453	Bacteria	Firmicutes	Bacilli	Staphylococcales	Staphylococcaceae	Staphylococcus
B53	Bacteria	Firmicutes	Bacilli	Staphylococcales	Staphylococcaceae	Staphylococcus	uncultured bacterium
B604	Bacteria	Firmicutes	Bacilli	Staphylococcales	Staphylococcaceae	Staphylococcus	Staphylococcus haemolyticus
B219	Bacteria	Campilobacterota	Campylobacteria	Campylobacterales	Sulfurovaceae	Sulfurovum	uncultured bacterium
B338	Bacteria	Proteobacteria	Gammaproteobacteria	Burkholderiales	Sutterellaceae	Parasutterella	uncultured bacterium
B515	Bacteria	Deinococcota	Deinococci	Thermales	Thermaceae	Thermus
B204	Bacteria	Proteobacteria	Gammaproteobacteria	Thiotrichales	Thiotrichaceae	Leucothrix	uncultured gamma
B573	Bacteria	Proteobacteria	Alphaproteobacteria	Rhodospirillales	Uncultured Rhodospirillales	Uncultured Rhodospirillales	uncultured bacterium
B103	Bacteria	Proteobacteria	Gammaproteobacteria	Gammaproteobacteria_Incertae_Sedis	Unknown_Family	Acidibacter	uncultured bacterium
B18	Bacteria	Proteobacteria	Gammaproteobacteria	Gammaproteobacteria_Incertae_Sedis	Unknown_Family	uncultured	uncultured bacterium
B328	Bacteria	Firmicutes	Negativicutes	Veillonellales-Selenomonadales	Veillonellaceae	Dialister	uncultured bacterium
B89	Bacteria	Firmicutes	Negativicutes	Veillonellales-Selenomonadales	Veillonellaceae	Veillonella	uncultured bacterium
B536	Bacteria	Proteobacteria	Gammaproteobacteria	Vibrionales	Vibrionaceae	Vibrio	Vibrio scophthalmi
B60	Bacteria	Proteobacteria	Alphaproteobacteria	Rhizobiales	Xanthobacteraceae	Xanthobacter	Xanthobacter sp.
E100	Eukaryota	Ciliophora	Intramacronucleata	Conthreep	Phyllopharyngea	Ephelota	Ephelota_mammillata
E108	Eukaryota	Porifera	Demospongiae	Poecilosclerida	Poecilosclerida	Poecilosclerida
E118	Eukaryota	Tunicata	Ascidiacea	Enterogona	Enterogona	Enterogona	Ascidiella_sp.
E129	Eukaryota	Diatomea	Mediophyceae	Mediophyceae	Mediophyceae	Mediophyceae	Thalassiosira_profunda
E131	Eukaryota	Cnidaria	Hydrozoa	Leptothecata	Leptothecata	Leptothecata	Kirchenpaueria_similis
E132	Eukaryota	Cercozoa	Thecofilosea	Cryomonadida	Protaspidae	Protaspis	uncultured_Rhizaria
E164	Eukaryota	Basidiomycota	Malasseziomycetes	Malasseziales	Malasseziaceae	Malassezia	Malassezia_sympodialis
E166	Eukaryota	Phragmoplastophyta	Embryophyta	Magnoliophyta	Magnoliophyta	Magnoliophyta	Restionaceae_environmental
E19	Eukaryota	Chlorophyta	Ulvophyceae	Ulvophyceae	Ulvophyceae	Ulvophyceae
E67	Eukaryota	Diatomea	Mediophyceae	Mediophyceae	Mediophyceae	Mediophyceae	Thalassiosira_proschkinae
E71	Eukaryota	Phragmoplastophyta	Embryophyta	Magnoliophyta	Magnoliophyta	Magnoliophyta
E89	Eukaryota	Diatomea	Mediophyceae	Mediophyceae	Mediophyceae	Mediophyceae	Brockmanniella_brockmannii
F10	Fungi	Basidiomycota	Pucciniomycetes	Pucciniales	Pucciniaceae	Puccinia	Puccinia hordei
F7	Fungi	Basidiomycota	Agaricomycetes	Polyporales	Meruliaceae	Phlebia	Phlebia margaritae
X165	Metabolite	NI	NI	NI	NI	NI	NI
X167	Metabolite	NI	NI	NI	NI	NI	NI
X172	Metabolite	NI	NI	NI	NI	NI	NI
X173	Metabolite	NI	NI	NI	NI	NI	NI
X182	Metabolite	Organic acids and derivatives	Carboxylic acids and derivatives	Amino acids, peptides and analogues		Fatty acids	Lauramidopropyl betaine
X231	Metabolite	NI	NI	NI	NI	NI	NI
X234	Metabolite	NI	NI	NI	NI	NI	NI
X235	Metabolite	NI	NI	NI	NI	NI	NI
X236	Metabolite	NI	NI	NI	NI	NI	NI
X237	Metabolite	NI	NI	NI	NI	NI	NI
X239	Metabolite	NI	NI	NI	NI	NI	NI
X240	Metabolite	NI	NI	NI	NI	NI	NI
X244	Metabolite	NI	NI	NI	NI	NI	NI
X245	Metabolite	NI	NI	NI	NI	NI	NI
X248	Metabolite	NI	NI	NI	NI	NI	NI
X251	Metabolite	Organic nitrogen compounds	Organonitrogen compounds	Amines	Alkanoamines	Fatty acids	14-(2-hydroxyethylamino)tetradecan-1-ol
X252	Metabolite	Organic nitrogen compounds	Organonitrogen compounds	Aminoxydes		Fatty acids	Lauryldimethylamine oxide
X253	Metabolite	NI	NI	NI	NI	NI	NI
X254	Metabolite	Phenylpropanoids and polyketides	Flavonoids	Isoflav-2-enes	Isoflavones	Shikimates and Phenylpropanoids	daidzein
X256	Metabolite	NI	NI	NI	NI	NI	NI
X257	Metabolite	NI	NI	NI	NI	NI	NI
X258	Metabolite	NI	NI	NI	NI	NI	NI
X263	Metabolite	Lipids and lipid-like molecules	Prenol lipids	Triterpenoids		Carotenoid	Halocynthiaxanthin acetate
X266	Metabolite	Organoheterocyclic compounds	Naphthofurans			Sesquiterpenoids	(9b-hydroxy-6,6,9a-triméthyl-1-oxo-3,5,5a,7,8,9-hexahydrobenzo[e][2]benzofuran-5-yl) 7-hydroxy-6-oxoocta- 2,4-diénoate
X268	Metabolite	NI	NI	NI	NI	NI	NI
X269	Metabolite	NI	NI	NI	NI	NI	NI
X270	Metabolite	NI	NI	NI	NI	NI	NI
X273	Metabolite	NI	NI	NI	NI	NI	NI
X274	Metabolite	Organic acids and derivatives	Carboxylic acids and derivatives	Amino acids, peptides and analogues			N-(2-methylbutanoyl)-tryptophan
X276	Metabolite	NI	NI	NI	NI	NI	NI
X277	Metabolite	NI	NI	NI	NI	NI	NI
X278	Metabolite	Lipids and lipid-like molecules	Fatty acyls	Fatty amides		Fatty acids	Arachidonamide
X280	Metabolite	NI	NI	NI	NI	NI	NI
X281	Metabolite	NI	NI	NI	NI	NI	NI
X282	Metabolite	NI	NI	NI	NI	NI	NI
X284	Metabolite	NI	NI	NI	NI	NI	NI
X285	Metabolite	NI	NI	NI	NI	NI	NI
X286	Metabolite	NI	NI	NI	NI	NI	NI
X290	Metabolite	Lipids and lipid-like molecules	Prenol lipids	Triterpenoids		Fatty acids	Methyl-4,8,13,17,21,25-hexamethylhexacosa-2,4,6,8,10,12,14,16,18,20,24-undecaenoate
X294	Metabolite	NI	NI	NI	NI	NI	NI
X296	Metabolite	Lipids and lipid-like molecules	Fatty acyls	Fatty amides		Fatty acids	9-Octadecenamide
X297	Metabolite	Lipids and lipid-like molecules	Fatty acyls	Fatty alcohols		Polyketides	Cryptocaryol a
X298	Metabolite	NI	NI	NI	NI	NI	NI
X302	Metabolite	NI	NI	NI	NI	NI	NI

## Sheet: (B) Dim-2
Quantitative variables	Domain / Source	Phylum / Superclass	Class / Class	Order / Subclass	Family / Level 5	Genus / Pathway	Species / Putative annotation
B21	Bacteria	Proteobacteria	Gammaproteobacteria	BD7-8	BD7-8	BD7-8	uncultured bacterium
B449	Bacteria	Proteobacteria	Gammaproteobacteria	Cellvibrionales	Cellvibrionaceae	Uncultured Cellvibrionaceae	uncultured bacterium
B639	Bacteria	Proteobacteria	Gammaproteobacteria	Burkholderiales	Comamonadaceae	Variovorax
B139	Bacteria	Bacteroidota	Bacteroidia	Flavobacteriales	Crocinitomicaceae	Fluviicola	uncultured bacterium
B545	Bacteria	Bacteroidota	Bacteroidia	Flavobacteriales	Crocinitomicaceae	Crocinitomix	uncultured bacterium
B427	Bacteria	Desulfobacterota	Desulfobulbia	Desulfobulbales	Desulfobulbaceae	Candidatus_Electrothrix	uncultured bacterium
B457	Bacteria	Desulfobacterota	Desulfobulbia	Desulfobulbales	Desulfocapsaceae	uncultured	uncultured delta
B6	Bacteria	Desulfobacterota	Desulfobulbia	Desulfobulbales	Desulfocapsaceae	uncultured	uncultured bacterium
B369	Bacteria	Desulfobacterota	Desulfobacteria	Desulfobacterales	Desulfosarcinaceae	uncultured	uncultured bacterium
B668	Bacteria	Bacteroidota	Bacteroidia	Sphingobacteriales	FFCH9454	FFCH9454	uncultured Bacteroidetes
B315	Bacteria	Bacteroidota	Bacteroidia	Flavobacteriales	Flavobacteriaceae	uncultured
B350	Bacteria	Bacteroidota	Bacteroidia	Flavobacteriales	Flavobacteriaceae	Winogradskyella	Winogradskyella sp.
B383	Bacteria	Bacteroidota	Bacteroidia	Flavobacteriales	Flavobacteriaceae	Maribacter	uncultured bacterium
B451	Bacteria	Bacteroidota	Bacteroidia	Flavobacteriales	Flavobacteriaceae	Aquibacter
B534	Bacteria	Bacteroidota	Bacteroidia	Flavobacteriales	Flavobacteriaceae	Maribacter	Maribacter antarcticus
B608	Bacteria	Bacteroidota	Bacteroidia	Flavobacteriales	Flavobacteriaceae	Algibacter	Algibacter lectus
B646	Bacteria	Bacteroidota	Bacteroidia	Flavobacteriales	Flavobacteriaceae	Bizionia
B131	Bacteria	Fusobacteriota	Fusobacteriia	Fusobacteriales	Fusobacteriaceae	Psychrilyobacter	uncultured bacterium
B505	Bacteria	Planctomycetota	Planctomycetes	Planctomycetales	Gimesiaceae	uncultured Gimesiaceae	uncultured bacterium
B118	Bacteria	Proteobacteria	Gammaproteobacteria	Cellvibrionales	Halieaceae	Pseudohaliea	uncultured organism
B19	Bacteria	Proteobacteria	Gammaproteobacteria	Cellvibrionales	Halieaceae	Halioglobus	uncultured gamma
B3	Bacteria	Proteobacteria	Gammaproteobacteria	Cellvibrionales	Halieaceae	OM60(NOR5)_clade	uncultured gamma
B609	Bacteria	Proteobacteria	Gammaproteobacteria	Cellvibrionales	Halieaceae	Congregibacter	Congregibacter litoralis
B48	Bacteria	Proteobacteria	Alphaproteobacteria	Caulobacterales	Hyphomonadaceae	Litorimonas	Litorimonas cladophorae
B588	Bacteria	Proteobacteria	Gammaproteobacteria	KI89A_clade	KI89A_clade	KI89A_clade	uncultured gamma
B514	Bacteria	Firmicutes	Bacilli	Lactobacillales	Lactobacillaceae	Lactobacillus
B166	Bacteria	Actinobacteriota	Acidimicrobiia	Microtrichales	Microtrichaceae	Sva0996_marine_group	uncultured marine
B471	Bacteria	Nitrospirota	Nitrospiria	Nitrospirales	Nitrospiraceae	Nitrospira	uncultured bacterium
B339	Bacteria	Proteobacteria	Gammaproteobacteria	Xanthomonadales	Rhodanobacteraceae	Dyella	uncultured Dyella
B257	Bacteria	Proteobacteria	Alphaproteobacteria	Rhodobacterales	Rhodobacteraceae	Nereida	Nereida sp.
B365	Bacteria	Proteobacteria	Alphaproteobacteria	Rhodobacterales	Rhodobacteraceae	Jannaschia	Jannaschia cystaugens
B205	Bacteria	Bacteroidota	Bacteroidia	Chitinophagales	Saprospiraceae	Uncultured Saprospiraceae
B197	Bacteria	Proteobacteria	Alphaproteobacteria	Puniceispirillales	SAR116_clade	SAR116_clade
B217	Bacteria	Proteobacteria	Gammaproteobacteria	Alteromonadales	Shewanellaceae	Shewanella	Shewanella sp.
B310	Bacteria	Proteobacteria	Gammaproteobacteria	Gammaproteobacteria_Incertae_Sedis	Unknown_Family	uncultured	uncultured gamma
B662	Bacteria	Proteobacteria	Gammaproteobacteria	Vibrionales	Vibrionaceae	Photobacterium	Photobacterium sp.
E147	Eukaryota	Diatomea	Coscinodiscophytina	Fragilariales	Fragilariales	Grammatophora
E156	Eukaryota	Diatomea	Coscinodiscophytina	Fragilariales	Fragilariales
E3	Eukaryota	Arthropoda	Maxillopoda	Harpacticoida	Harpacticoida	Harpacticoida	uncultured_eukaryote
F18	Fungi	Ascomycota	Eurotiomycetes	Eurotiales	Aspergillaceae	Penicillium
F19	Fungi	Basidiomycota	Microbotryomycetes	Sporidiobolales	Sporidiobolaceae	Sporobolomyces	Sporobolomyces roseus
F4	Fungi	Basidiomycota	Agaricomycetes	Cantharellales	Hydnaceae	Sistotrema	Sistotrema brinkmannii
X264	Metabolite	Phenylpropanoids and polyketides	Coumarins and derivatives	Coumarins		Shikimates and Phenylpropanoids	7-(N-Butyl)amino-4-methylcoumarin
X325	Metabolite	NI	NI	NI	NI	NI	NI
X326	Metabolite	Organic acids and derivatives	Peptidomimetics	Hybrid peptides			C16H24N2O4
X337	Metabolite	Organic oxygen compounds	Organooxygen compounds	Carbonyls compounds	Ketones		C16H26O4
X343	Metabolite	Organic acids and derivatives	Carboxylic acids and derivatives	Amino acids, peptides and analogues		Amino acids and peptides	Ac-Leu-Leu-Arg-al
X360	Metabolite	NI	NI	NI	NI	NI	NI
X361	Metabolite	NI	NI	NI	NI	NI	NI
X362	Metabolite	NI	NI	NI	NI	NI	NI
X363	Metabolite	NI	NI	NI	NI	NI	NI
X364	Metabolite	NI	NI	NI	NI	NI	NI
X365	Metabolite	NI	NI	NI	NI	NI	NI
X366	Metabolite	NI	NI	NI	NI	NI	NI
X367	Metabolite	NI	NI	NI	NI	NI	NI
X368	Metabolite	NI	NI	NI	NI	NI	NI
X369	Metabolite	NI	NI	NI	NI	NI	NI
X370	Metabolite	NI	NI	NI	NI	NI	NI
X371	Metabolite	Organoheterocyclic compounds	Benzofurans	Benzofuranones			C18H22O6
X372	Metabolite	NI	NI	NI	NI	NI	NI
X373	Metabolite	NI	NI	NI	NI	NI	NI
X374	Metabolite	NI	NI	NI	NI	NI	NI
X375	Metabolite	Phenylpropanoids and polyketides	Saxitoxins, gonyautoxins, and derivatives				12-Deoxy-decarbamoylsaxitoxin
X376	Metabolite	NI	NI	NI	NI	NI	NI
X377	Metabolite	NI	NI	NI	NI	NI	NI
X378	Metabolite	NI	NI	NI	NI	NI	NI
X379	Metabolite	Organoheterocyclic compounds	Indoles and derivatives	Indoles		Alkaloids	Cryptoechinuline A
X380	Metabolite	Benzenoids	Naphthalenes	Naphthoquinones			7-Demethylcristazarin
X381	Metabolite	NI	NI	NI	NI	NI	NI
X382	Metabolite	NI	NI	NI	NI	NI	NI
X383	Metabolite	NI	NI	NI	NI	NI	NI
X384	Metabolite	NI	NI	NI	NI	NI	NI
X385	Metabolite	NI	NI	NI	NI	NI	NI
X386	Metabolite	NI	NI	NI	NI	NI	NI
X387	Metabolite	NI	NI	NI	NI	NI	NI
X388	Metabolite	NI	NI	NI	NI	NI	NI
X389	Metabolite	NI	NI	NI	NI	NI	NI
X390	Metabolite	Organoheterocyclic compounds	Pyridines and derivatives	Bipyridines and oligopyridines			Collismycin
X391	Metabolite	NI	NI	NI	NI	NI	NI
X392	Metabolite	NI	NI	NI	NI	NI	NI
X393	Metabolite	NI	NI	NI	NI	NI	NI
X394	Metabolite	NI	NI	NI	NI	NI	NI
X395	Metabolite	Organoheterocyclic compounds	Dihydrofurans	Furanones	Butenolides		C22H22O2
X396	Metabolite	NI	NI	NI	NI	NI	NI
X397	Metabolite	NI	NI	NI	NI	NI	NI
X398	Metabolite	Organoheterocyclic compounds	Indoles and derivatives	Indoles			C27H28N2O3
X399	Metabolite	NI	NI	NI	NI	NI	NI
X400	Metabolite	Organic acids and derivatives	Carboxylic acids and derivatives	Amino acids, peptides and analogues			C17H30N2O3
X401	Metabolite	Organic oxygen compounds	Carbonyl compounds	Ketones		Alkaloids	C19H32O4
X402	Metabolite	NI	NI	NI	NI	NI	NI
X403	Metabolite	NI	NI	NI	NI	NI	NI
X404	Metabolite	Organoheterocyclic compounds	Indoles and derivatives	Indolyl carboxylic acids and derivatives		Alkaloids	Salfredin A4
X405	Metabolite	Benzenoids	Benzene and substitudes derivatives	Phenylpropanes		Amino acids	C20H27N
X406	Metabolite	Organic oxygen compounds	Organooxygen compounds	Carbonyls compounds	Quinones	Polyketides	C23H34O4
X407	Metabolite	Lipids and lipid-like molecules	Fatty acyls	Fatty amides		Fatty acids	Icos-11-Enamide
X408	Metabolite	Benzenoids	Benzene and substitudes derivatives	Phenylpropanes		Amino acids	C24H35N
X409	Metabolite	Lipids and lipid-like molecules	Fatty acyls	Fatty amides	N-acyl amines	Fatty acids	N-Ethoxyethyloleamide
X410	Metabolite	Organic acids and derivatives	Carboxylic acids and derivatives	Amino acids, peptides and analogues		Amino acids and peptides	Bis(Arginine)1,4-butanediyle
X411	Metabolite	NI	NI	NI	NI	NI	NI
X412	Metabolite	NI	NI	NI	NI	NI	NI
X413	Metabolite	NI	NI	NI	NI	NI	NI
X414	Metabolite	NI	NI	NI	NI	NI	NI
X415	Metabolite	Lipids and lipid-like molecules	Fatty acyls	Fatty amides		Fatty acids	Icosanamide
X416	Metabolite	NI	NI	NI	NI	NI	NI
X417	Metabolite	NI	NI	NI	NI	NI	NI
X418	Metabolite	NI	NI	NI	NI	NI	NI
X419	Metabolite	NI	NI	NI	NI	NI	NI
X420	Metabolite	NI	NI	NI	NI	NI	NI
